# Supplementary material for: Humans Share More Preferences for Floral Phenotypes With Pollinators Than With Pests
Source: Front Plant Sci. 2021 Aug 23;12:647347. doi: 10.3389/fpls.2021.647347 (PMC8419516; doi:10.3389/fpls.2021.647347)
Supplement: Supplementary file 1 [file Data_Sheet_1.zip]

Archive with 2 entries (2 files):
- Supplementary Materials.docx
- Supplementary Table S3.XLSX
