# Supplementary material for: Humans Share More Preferences for Floral Phenotypes With Pollinators Than With Pests
Source: Front Plant Sci. 2021 Aug 23;12:647347. doi: 10.3389/fpls.2021.647347 (PMC8419516; doi:10.3389/fpls.2021.647347)
Supplement: Supplementary file 1 [file Data_Sheet_1.zip › Supplementary Table S3.XLSX]

## Sheet: Hoja1
Line	Plant	Replicate	Value	Trait	Unit
A_majus	4	2	65	Sugar_concentration	percentage mass/mass
A_majus	5	2	60	Sugar_concentration	percentage mass/mass
A_majus	5	3	0	Sugar_concentration	percentage mass/mass
A_majus	5	4	51	Sugar_concentration	percentage mass/mass
A_majus	5	5	62	Sugar_concentration	percentage mass/mass
A_majus	5	6	64	Sugar_concentration	percentage mass/mass
A_majus	5	6	64	Sugar_concentration	percentage mass/mass
A_majus	6	1	57	Sugar_concentration	percentage mass/mass
A_majus	6	2	62	Sugar_concentration	percentage mass/mass
A_majus	6	3	57	Sugar_concentration	percentage mass/mass
A_majus	7	1	58	Sugar_concentration	percentage mass/mass
A_majus	7	2	60	Sugar_concentration	percentage mass/mass
A_majus	7	3	57	Sugar_concentration	percentage mass/mass
A_majus	7	4	40	Sugar_concentration	percentage mass/mass
A_majus	8	1	55	Sugar_concentration	percentage mass/mass
A_majus	8	2	50	Sugar_concentration	percentage mass/mass
A_majus	8	3	64	Sugar_concentration	percentage mass/mass
A_majus	9	1	67	Sugar_concentration	percentage mass/mass
A_majus	9	2	74	Sugar_concentration	percentage mass/mass
A_majus	9	3	71	Sugar_concentration	percentage mass/mass
A_majus	10	1	75	Sugar_concentration	percentage mass/mass
A_majus	10	2	72	Sugar_concentration	percentage mass/mass
A_linkianum	1	1	58	Sugar_concentration	percentage mass/mass
A_linkianum	1	2	54	Sugar_concentration	percentage mass/mass
A_linkianum	2	1	40	Sugar_concentration	percentage mass/mass
A_linkianum	2	2	0	Sugar_concentration	percentage mass/mass
A_linkianum	2	3	0	Sugar_concentration	percentage mass/mass
A_linkianum	3	1	0	Sugar_concentration	percentage mass/mass
A_linkianum	4	1	47	Sugar_concentration	percentage mass/mass
A_linkianum	4	2	50	Sugar_concentration	percentage mass/mass
A_linkianum	4	3	63	Sugar_concentration	percentage mass/mass
A_linkianum	4	4	0	Sugar_concentration	percentage mass/mass
A_linkianum	5	1	57	Sugar_concentration	percentage mass/mass
A_linkianum	6	1	0	Sugar_concentration	percentage mass/mass
A_linkianum	7	2	0	Sugar_concentration	percentage mass/mass
RIL_112	5	1	61	Sugar_concentration	percentage mass/mass
RIL_112	5	2	62	Sugar_concentration	percentage mass/mass
RIL_112	5	3	0	Sugar_concentration	percentage mass/mass
RIL_112	5	4	0	Sugar_concentration	percentage mass/mass
RIL_112	5	5	57	Sugar_concentration	percentage mass/mass
RIL_112	5	6	51	Sugar_concentration	percentage mass/mass
RIL_112	6	1	42	Sugar_concentration	percentage mass/mass
RIL_112	6	2	31	Sugar_concentration	percentage mass/mass
RIL_112	6	3	42	Sugar_concentration	percentage mass/mass
RIL_112	6	4	37	Sugar_concentration	percentage mass/mass
RIL_112	7	1	56	Sugar_concentration	percentage mass/mass
RIL_112	7	2	52	Sugar_concentration	percentage mass/mass
RIL_112	7	3	53	Sugar_concentration	percentage mass/mass
RIL_112	8	1	47	Sugar_concentration	percentage mass/mass
RIL_112	8	2	42	Sugar_concentration	percentage mass/mass
RIL_112	8	3	0	Sugar_concentration	percentage mass/mass
RIL_112	8	4	38	Sugar_concentration	percentage mass/mass
RIL_113	2	2	39	Sugar_concentration	percentage mass/mass
RIL_113	2	3	34	Sugar_concentration	percentage mass/mass
RIL_113	2	4	60	Sugar_concentration	percentage mass/mass
RIL_113	2	5	35	Sugar_concentration	percentage mass/mass
RIL_113	2	6	62	Sugar_concentration	percentage mass/mass
RIL_113	3	1	33	Sugar_concentration	percentage mass/mass
RIL_113	4	1	29	Sugar_concentration	percentage mass/mass
RIL_113	4	2	0	Sugar_concentration	percentage mass/mass
RIL_113	5	1	32	Sugar_concentration	percentage mass/mass
RIL_113	5	2	26	Sugar_concentration	percentage mass/mass
RIL_113	5	3	33	Sugar_concentration	percentage mass/mass
RIL_113	6	1	0	Sugar_concentration	percentage mass/mass
RIL_113	6	2	0	Sugar_concentration	percentage mass/mass
RIL_113	6	3	0	Sugar_concentration	percentage mass/mass
RIL_113	7	1	24	Sugar_concentration	percentage mass/mass
RIL_113	7	2	36	Sugar_concentration	percentage mass/mass
RIL_113	7	3	27	Sugar_concentration	percentage mass/mass
RIL_113	7	4	20	Sugar_concentration	percentage mass/mass
RIL_9	2	1	42	Sugar_concentration	percentage mass/mass
RIL_9	3	1	56	Sugar_concentration	percentage mass/mass
RIL_9	3	2	37	Sugar_concentration	percentage mass/mass
RIL_9	3	3	0	Sugar_concentration	percentage mass/mass
RIL_9	3	4	0	Sugar_concentration	percentage mass/mass
RIL_9	4	1	45	Sugar_concentration	percentage mass/mass
RIL_9	5	1	46	Sugar_concentration	percentage mass/mass
RIL_9	6	1	37	Sugar_concentration	percentage mass/mass
RIL_9	6	2	30	Sugar_concentration	percentage mass/mass
RIL_9	6	3	38	Sugar_concentration	percentage mass/mass
RIL_9	6	4	29	Sugar_concentration	percentage mass/mass
RIL_9	6	5	35	Sugar_concentration	percentage mass/mass
RIL_9	6	6	27	Sugar_concentration	percentage mass/mass
RIL_9	8	1	53	Sugar_concentration	percentage mass/mass
RIL_9	8	2	44	Sugar_concentration	percentage mass/mass
RIL_9	8	3	51	Sugar_concentration	percentage mass/mass
RIL_9	8	4	41	Sugar_concentration	percentage mass/mass
RIL_80	1	1	33	Sugar_concentration	percentage mass/mass
RIL_80	1	2	33	Sugar_concentration	percentage mass/mass
RIL_80	1	3	31	Sugar_concentration	percentage mass/mass
RIL_80	6	1	46	Sugar_concentration	percentage mass/mass
RIL_80	6	2	34	Sugar_concentration	percentage mass/mass
RIL_80	6	3	37	Sugar_concentration	percentage mass/mass
RIL_80	7	1	45	Sugar_concentration	percentage mass/mass
RIL_80	7	2	46	Sugar_concentration	percentage mass/mass
RIL_80	7	3	30	Sugar_concentration	percentage mass/mass
RIL_80	7	4	26	Sugar_concentration	percentage mass/mass
RIL_80	10	1	58	Sugar_concentration	percentage mass/mass
RIL_80	10	2	54	Sugar_concentration	percentage mass/mass
RIL_80	11	1	30	Sugar_concentration	percentage mass/mass
RIL_80	11	2	38	Sugar_concentration	percentage mass/mass
RIL_80	11	3	59	Sugar_concentration	percentage mass/mass
A_majus	4	2	4	Volume_nectar	µl
A_majus	5	2	27	Volume_nectar	µl
A_majus	5	3	0	Volume_nectar	µl
A_majus	5	4	13	Volume_nectar	µl
A_majus	5	5	7	Volume_nectar	µl
A_majus	5	6	1	Volume_nectar	µl
A_majus	5	6	5	Volume_nectar	µl
A_majus	6	1	11	Volume_nectar	µl
A_majus	6	2	13	Volume_nectar	µl
A_majus	6	3	14	Volume_nectar	µl
A_majus	7	1	6	Volume_nectar	µl
A_majus	7	2	6	Volume_nectar	µl
A_majus	7	3	10	Volume_nectar	µl
A_majus	7	4	6	Volume_nectar	µl
A_majus	8	1	11	Volume_nectar	µl
A_majus	8	2	19	Volume_nectar	µl
A_majus	8	3	14	Volume_nectar	µl
A_majus	9	1	6	Volume_nectar	µl
A_majus	9	2	4	Volume_nectar	µl
A_majus	9	3	4	Volume_nectar	µl
A_majus	10	1	2	Volume_nectar	µl
A_majus	10	2	2	Volume_nectar	µl
A_linkianum	1	1	2	Volume_nectar	µl
A_linkianum	1	2	7	Volume_nectar	µl
A_linkianum	2	1	3	Volume_nectar	µl
A_linkianum	2	2	0	Volume_nectar	µl
A_linkianum	2	3	0	Volume_nectar	µl
A_linkianum	3	1	0	Volume_nectar	µl
A_linkianum	4	1	5	Volume_nectar	µl
A_linkianum	4	2	8	Volume_nectar	µl
A_linkianum	4	3	2	Volume_nectar	µl
A_linkianum	4	4	0	Volume_nectar	µl
A_linkianum	5	1	3	Volume_nectar	µl
A_linkianum	6	1	0	Volume_nectar	µl
A_linkianum	7	2	0	Volume_nectar	µl
RIL_112	5	1	2	Volume_nectar	µl
RIL_112	5	2	2	Volume_nectar	µl
RIL_112	5	3	0	Volume_nectar	µl
RIL_112	5	4	0	Volume_nectar	µl
RIL_112	5	5	4	Volume_nectar	µl
RIL_112	5	6	5	Volume_nectar	µl
RIL_112	6	1	7	Volume_nectar	µl
RIL_112	6	2	9	Volume_nectar	µl
RIL_112	6	3	3	Volume_nectar	µl
RIL_112	6	4	9	Volume_nectar	µl
RIL_112	7	1	2	Volume_nectar	µl
RIL_112	7	2	2	Volume_nectar	µl
RIL_112	7	3	2	Volume_nectar	µl
RIL_112	8	1	10	Volume_nectar	µl
RIL_112	8	2	4	Volume_nectar	µl
RIL_112	8	3	0	Volume_nectar	µl
RIL_112	8	4	5	Volume_nectar	µl
RIL_113	2	2	44	Volume_nectar	µl
RIL_113	2	3	13	Volume_nectar	µl
RIL_113	2	4	10	Volume_nectar	µl
RIL_113	2	5	12	Volume_nectar	µl
RIL_113	2	6	6	Volume_nectar	µl
RIL_113	3	1	41	Volume_nectar	µl
RIL_113	4	1	16	Volume_nectar	µl
RIL_113	4	2	1	Volume_nectar	µl
RIL_113	5	1	26	Volume_nectar	µl
RIL_113	5	2	20	Volume_nectar	µl
RIL_113	5	3	27	Volume_nectar	µl
RIL_113	6	1	0	Volume_nectar	µl
RIL_113	6	2	0	Volume_nectar	µl
RIL_113	6	3	0	Volume_nectar	µl
RIL_113	7	1	18	Volume_nectar	µl
RIL_113	7	2	20	Volume_nectar	µl
RIL_113	7	3	40	Volume_nectar	µl
RIL_113	7	4	31	Volume_nectar	µl
RIL_9	2	1	10	Volume_nectar	µl
RIL_9	3	1	7	Volume_nectar	µl
RIL_9	3	2	6	Volume_nectar	µl
RIL_9	3	3	0	Volume_nectar	µl
RIL_9	3	4	0	Volume_nectar	µl
RIL_9	4	1	4	Volume_nectar	µl
RIL_9	5	1	18	Volume_nectar	µl
RIL_9	6	1	40	Volume_nectar	µl
RIL_9	6	2	19	Volume_nectar	µl
RIL_9	6	3	30	Volume_nectar	µl
RIL_9	6	4	42	Volume_nectar	µl
RIL_9	6	5	28	Volume_nectar	µl
RIL_9	6	6	38	Volume_nectar	µl
RIL_9	8	1	14	Volume_nectar	µl
RIL_9	8	2	15	Volume_nectar	µl
RIL_9	8	3	10	Volume_nectar	µl
RIL_9	8	4	17	Volume_nectar	µl
RIL_80	1	1	6	Volume_nectar	µl
RIL_80	1	2	8	Volume_nectar	µl
RIL_80	1	3	13	Volume_nectar	µl
RIL_80	6	1	8	Volume_nectar	µl
RIL_80	6	2	8	Volume_nectar	µl
RIL_80	6	3	10	Volume_nectar	µl
RIL_80	7	1	8	Volume_nectar	µl
RIL_80	7	2	3	Volume_nectar	µl
RIL_80	7	3	14	Volume_nectar	µl
RIL_80	7	4	18	Volume_nectar	µl
RIL_80	10	1	8	Volume_nectar	µl
RIL_80	10	2	2	Volume_nectar	µl
RIL_80	11	1	11	Volume_nectar	µl
RIL_80	11	2	12	Volume_nectar	µl
RIL_80	11	3	4	Volume_nectar	µl
A_majus	4	2	234	Total_sugar	mg
A_majus	5	2	1587	Total_sugar	mg
A_majus	5	3	0	Total_sugar	mg
A_majus	5	4	631	Total_sugar	mg
A_majus	5	5	428	Total_sugar	mg
A_majus	5	6	70	Total_sugar	mg
A_majus	5	6	308	Total_sugar	mg
A_majus	6	1	642	Total_sugar	mg
A_majus	6	2	791	Total_sugar	mg
A_majus	6	3	786	Total_sugar	mg
A_majus	7	1	360	Total_sugar	mg
A_majus	7	2	332	Total_sugar	mg
A_majus	7	3	573	Total_sugar	mg
A_majus	7	4	231	Total_sugar	mg
A_majus	8	1	614	Total_sugar	mg
A_majus	8	2	930	Total_sugar	mg
A_majus	8	3	886	Total_sugar	mg
A_majus	9	1	401	Total_sugar	mg
A_majus	9	2	273	Total_sugar	mg
A_majus	9	3	288	Total_sugar	mg
A_majus	10	1	155	Total_sugar	mg
A_majus	10	2	145	Total_sugar	mg
A_linkianum	1	1	143	Total_sugar	mg
A_linkianum	1	2	358	Total_sugar	mg
A_linkianum	2	1	133	Total_sugar	mg
A_linkianum	2	2	0	Total_sugar	mg
A_linkianum	2	3	0	Total_sugar	mg
A_linkianum	3	1	0	Total_sugar	mg
A_linkianum	4	1	255	Total_sugar	mg
A_linkianum	4	2	414	Total_sugar	mg
A_linkianum	4	3	138	Total_sugar	mg
A_linkianum	4	4	0	Total_sugar	mg
A_linkianum	5	1	170	Total_sugar	mg
A_linkianum	6	1	0	Total_sugar	mg
A_linkianum	7	2	0	Total_sugar	mg
RIL_112	5	1	114	Total_sugar	mg
RIL_112	5	2	98	Total_sugar	mg
RIL_112	5	3	0	Total_sugar	mg
RIL_112	5	4	0	Total_sugar	mg
RIL_112	5	5	230	Total_sugar	mg
RIL_112	5	6	265	Total_sugar	mg
RIL_112	6	1	284	Total_sugar	mg
RIL_112	6	2	276	Total_sugar	mg
RIL_112	6	3	121	Total_sugar	mg
RIL_112	6	4	323	Total_sugar	mg
RIL_112	7	1	107	Total_sugar	mg
RIL_112	7	2	111	Total_sugar	mg
RIL_112	7	3	98	Total_sugar	mg
RIL_112	8	1	488	Total_sugar	mg
RIL_112	8	2	158	Total_sugar	mg
RIL_112	8	3	0	Total_sugar	mg
RIL_112	8	4	190	Total_sugar	mg
RIL_113	2	2	1702	Total_sugar	mg
RIL_113	2	3	423	Total_sugar	mg
RIL_113	2	4	587	Total_sugar	mg
RIL_113	2	5	405	Total_sugar	mg
RIL_113	2	6	389	Total_sugar	mg
RIL_113	3	1	1353	Total_sugar	mg
RIL_113	4	1	456	Total_sugar	mg
RIL_113	4	2	0	Total_sugar	mg
RIL_113	5	1	828	Total_sugar	mg
RIL_113	5	2	512	Total_sugar	mg
RIL_113	5	3	891	Total_sugar	mg
RIL_113	6	1	0	Total_sugar	mg
RIL_113	6	2	0	Total_sugar	mg
RIL_113	6	3	0	Total_sugar	mg
RIL_113	7	1	432	Total_sugar	mg
RIL_113	7	2	710	Total_sugar	mg
RIL_113	7	3	1092	Total_sugar	mg
RIL_113	7	4	617	Total_sugar	mg
RIL_9	2	1	418	Total_sugar	mg
RIL_9	3	1	392	Total_sugar	mg
RIL_9	3	2	216	Total_sugar	mg
RIL_9	3	3	0	Total_sugar	mg
RIL_9	3	4	0	Total_sugar	mg
RIL_9	4	1	180	Total_sugar	mg
RIL_9	5	1	832	Total_sugar	mg
RIL_9	6	1	1460	Total_sugar	mg
RIL_9	6	2	576	Total_sugar	mg
RIL_9	6	3	1140	Total_sugar	mg
RIL_9	6	4	1204	Total_sugar	mg
RIL_9	6	5	990	Total_sugar	mg
RIL_9	6	6	1006	Total_sugar	mg
RIL_9	8	1	752	Total_sugar	mg
RIL_9	8	2	660	Total_sugar	mg
RIL_9	8	3	490	Total_sugar	mg
RIL_9	8	4	697	Total_sugar	mg
RIL_80	1	1	197	Total_sugar	mg
RIL_80	1	2	272	Total_sugar	mg
RIL_80	1	3	403	Total_sugar	mg
RIL_80	6	1	373	Total_sugar	mg
RIL_80	6	2	264	Total_sugar	mg
RIL_80	6	3	352	Total_sugar	mg
RIL_80	7	1	346	Total_sugar	mg
RIL_80	7	2	122	Total_sugar	mg
RIL_80	7	3	420	Total_sugar	mg
RIL_80	7	4	456	Total_sugar	mg
RIL_80	10	1	482	Total_sugar	mg
RIL_80	10	2	108	Total_sugar	mg
RIL_80	11	1	317	Total_sugar	mg
RIL_80	11	2	452	Total_sugar	mg
RIL_80	11	3	256	Total_sugar	mg
A_majus	4	1	12	Trichome_density	Trichomes in 910 x 683µm
A_majus	4	2	13	Trichome_density	Trichomes in 910 x 683µm
A_majus	4	3	17	Trichome_density	Trichomes in 910 x 683µm
A_majus	5	1	20	Trichome_density	Trichomes in 910 x 683µm
A_majus	5	2	24	Trichome_density	Trichomes in 910 x 683µm
A_majus	5	3	20	Trichome_density	Trichomes in 910 x 683µm
A_majus	6	1	25	Trichome_density	Trichomes in 910 x 683µm
A_majus	6	2	17	Trichome_density	Trichomes in 910 x 683µm
A_majus	6	3	26	Trichome_density	Trichomes in 910 x 683µm
A_majus	6	4	32	Trichome_density	Trichomes in 910 x 683µm
A_linkianum	1	1	13	Trichome_density	Trichomes in 910 x 683µm
A_linkianum	1	2	26	Trichome_density	Trichomes in 910 x 683µm
A_linkianum	1	3	17	Trichome_density	Trichomes in 910 x 683µm
A_linkianum	1	4	15	Trichome_density	Trichomes in 910 x 683µm
A_linkianum	2	1	11	Trichome_density	Trichomes in 910 x 683µm
A_linkianum	2	2	22	Trichome_density	Trichomes in 910 x 683µm
A_linkianum	2	3	17	Trichome_density	Trichomes in 910 x 683µm
A_linkianum	2	4	10	Trichome_density	Trichomes in 910 x 683µm
A_linkianum	3	1	22	Trichome_density	Trichomes in 910 x 683µm
A_linkianum	3	2	42	Trichome_density	Trichomes in 910 x 683µm
A_linkianum	3	3	43	Trichome_density	Trichomes in 910 x 683µm
RIL_112	4	1	20	Trichome_density	Trichomes in 910 x 683µm
RIL_112	4	2	15	Trichome_density	Trichomes in 910 x 683µm
RIL_112	4	3	14	Trichome_density	Trichomes in 910 x 683µm
RIL_112	5	1	14	Trichome_density	Trichomes in 910 x 683µm
RIL_112	5	2	12	Trichome_density	Trichomes in 910 x 683µm
RIL_112	5	3	15	Trichome_density	Trichomes in 910 x 683µm
RIL_112	6	1	16	Trichome_density	Trichomes in 910 x 683µm
RIL_112	6	2	14	Trichome_density	Trichomes in 910 x 683µm
RIL_112	6	3	17	Trichome_density	Trichomes in 910 x 683µm
RIL_113	1	1	7	Trichome_density	Trichomes in 910 x 683µm
RIL_113	1	2	6	Trichome_density	Trichomes in 910 x 683µm
RIL_113	1	3	6	Trichome_density	Trichomes in 910 x 683µm
RIL_113	2	1	16	Trichome_density	Trichomes in 910 x 683µm
RIL_113	2	2	19	Trichome_density	Trichomes in 910 x 683µm
RIL_113	2	3	35	Trichome_density	Trichomes in 910 x 683µm
RIL_113	3	1	11	Trichome_density	Trichomes in 910 x 683µm
RIL_113	3	2	14	Trichome_density	Trichomes in 910 x 683µm
RIL_113	3	3	13	Trichome_density	Trichomes in 910 x 683µm
RIL_9	7	1	27	Trichome_density	Trichomes in 910 x 683µm
RIL_9	7	2	24	Trichome_density	Trichomes in 910 x 683µm
RIL_9	7	3	26	Trichome_density	Trichomes in 910 x 683µm
RIL_9	7	4	32	Trichome_density	Trichomes in 910 x 683µm
RIL_9	8	1	34	Trichome_density	Trichomes in 910 x 683µm
RIL_9	8	2	25	Trichome_density	Trichomes in 910 x 683µm
RIL_9	8	3	31	Trichome_density	Trichomes in 910 x 683µm
RIL_9	9	1	16	Trichome_density	Trichomes in 910 x 683µm
RIL_9	9	2	27	Trichome_density	Trichomes in 910 x 683µm
RIL_9	9	3	22	Trichome_density	Trichomes in 910 x 683µm
RIL_80	7	1	0	Trichome_density	Trichomes in 910 x 683µm
RIL_80	7	2	0	Trichome_density	Trichomes in 910 x 683µm
RIL_80	7	3	0	Trichome_density	Trichomes in 910 x 683µm
RIL_80	8	1	6	Trichome_density	Trichomes in 910 x 683µm
RIL_80	8	2	8	Trichome_density	Trichomes in 910 x 683µm
RIL_80	8	3	5	Trichome_density	Trichomes in 910 x 683µm
RIL_80	9	1	7	Trichome_density	Trichomes in 910 x 683µm
RIL_80	9	2	8	Trichome_density	Trichomes in 910 x 683µm
RIL_80	9	3	7	Trichome_density	Trichomes in 910 x 683µm
A_majus	X	1	1198737235	Ocimene	Peak area per fresh weight
A_majus	X	2	1366458630	Ocimene	Peak area per fresh weight
A_majus	X	3	763622006	Ocimene	Peak area per fresh weight
A_majus	X	4	1581323751	Ocimene	Peak area per fresh weight
A_majus	X	5	1013250163	Ocimene	Peak area per fresh weight
A_majus	X	6	1653161260	Ocimene	Peak area per fresh weight
A_majus	X	7	1400072283	Ocimene	Peak area per fresh weight
A_majus	X	8	858491200	Ocimene	Peak area per fresh weight
A_majus	X	9	1239384224	Ocimene	Peak area per fresh weight
A_majus	X	10	2653785908	Ocimene	Peak area per fresh weight
A_linkianum	X	1	511958962	Ocimene	Peak area per fresh weight
A_linkianum	X	2	344651843	Ocimene	Peak area per fresh weight
A_linkianum	X	3	44392788	Ocimene	Peak area per fresh weight
A_linkianum	X	4	4297581897	Ocimene	Peak area per fresh weight
A_linkianum	X	5	3095889723	Ocimene	Peak area per fresh weight
A_linkianum	X	6	1298997626	Ocimene	Peak area per fresh weight
A_linkianum	X	7	2493424150	Ocimene	Peak area per fresh weight
A_linkianum	X	8	123808195	Ocimene	Peak area per fresh weight
A_linkianum	X	9	2936681790	Ocimene	Peak area per fresh weight
A_linkianum	X	10	2085438298	Ocimene	Peak area per fresh weight
RIL_112	X	1	539696610	Ocimene	Peak area per fresh weight
RIL_112	X	2	683510327	Ocimene	Peak area per fresh weight
RIL_112	X	3	289144818	Ocimene	Peak area per fresh weight
RIL_112	X	4	36953743	Ocimene	Peak area per fresh weight
RIL_112	X	5	33853742	Ocimene	Peak area per fresh weight
RIL_112	X	6	1556537734	Ocimene	Peak area per fresh weight
RIL_112	X	7	180770055	Ocimene	Peak area per fresh weight
RIL_112	X	8	715214850	Ocimene	Peak area per fresh weight
RIL_112	X	9	798580956	Ocimene	Peak area per fresh weight
RIL_112	X	10	559365424	Ocimene	Peak area per fresh weight
RIL_112	X	11	397040291	Ocimene	Peak area per fresh weight
RIL_112	X	12	621349445	Ocimene	Peak area per fresh weight
RIL_112	X	13	932319742	Ocimene	Peak area per fresh weight
RIL_113	X	1	488715421	Ocimene	Peak area per fresh weight
RIL_113	X	2	176590664	Ocimene	Peak area per fresh weight
RIL_113	X	3	281607465	Ocimene	Peak area per fresh weight
RIL_113	X	4	93950686	Ocimene	Peak area per fresh weight
RIL_113	X	5	1550864091	Ocimene	Peak area per fresh weight
RIL_113	X	6	559018115	Ocimene	Peak area per fresh weight
RIL_113	X	7	286729512	Ocimene	Peak area per fresh weight
RIL_113	X	8	567531845	Ocimene	Peak area per fresh weight
RIL_113	X	9	656221831	Ocimene	Peak area per fresh weight
RIL_113	X	10	297066598	Ocimene	Peak area per fresh weight
RIL_9	X	1	2056628444	Ocimene	Peak area per fresh weight
RIL_9	X	2	2287258423	Ocimene	Peak area per fresh weight
RIL_9	X	3	3996121913	Ocimene	Peak area per fresh weight
RIL_9	X	4	3504586549	Ocimene	Peak area per fresh weight
RIL_9	X	5	1374558548	Ocimene	Peak area per fresh weight
RIL_9	X	6	1926814858	Ocimene	Peak area per fresh weight
RIL_9	X	7	1859253512	Ocimene	Peak area per fresh weight
RIL_9	X	8	1650637422	Ocimene	Peak area per fresh weight
RIL_9	X	9	1289118129	Ocimene	Peak area per fresh weight
RIL_9	X	10	1498964281	Ocimene	Peak area per fresh weight
RIL_80	X	1	81391278	Ocimene	Peak area per fresh weight
RIL_80	X	2	178071262	Ocimene	Peak area per fresh weight
RIL_80	X	3	240299997	Ocimene	Peak area per fresh weight
RIL_80	X	4	374877520	Ocimene	Peak area per fresh weight
RIL_80	X	5	477978822	Ocimene	Peak area per fresh weight
RIL_80	X	6	194729355	Ocimene	Peak area per fresh weight
RIL_80	X	7	1092078739	Ocimene	Peak area per fresh weight
RIL_80	X	8	800872987	Ocimene	Peak area per fresh weight
RIL_80	X	9	800620777	Ocimene	Peak area per fresh weight
RIL_80	X	10	929228681	Ocimene	Peak area per fresh weight
A_majus	X	1	1052390360	Methyl_benzoate	Peak area per fresh weight
A_majus	X	2	2914865875	Methyl_benzoate	Peak area per fresh weight
A_majus	X	3	1171431545	Methyl_benzoate	Peak area per fresh weight
A_majus	X	4	2534859814	Methyl_benzoate	Peak area per fresh weight
A_majus	X	5	1041392023	Methyl_benzoate	Peak area per fresh weight
A_majus	X	6	930028244	Methyl_benzoate	Peak area per fresh weight
A_majus	X	7	451379311	Methyl_benzoate	Peak area per fresh weight
A_majus	X	8	431621731	Methyl_benzoate	Peak area per fresh weight
A_majus	X	9	1021193209	Methyl_benzoate	Peak area per fresh weight
A_majus	X	10	529763747	Methyl_benzoate	Peak area per fresh weight
A_linkianum	X	1	0	Methyl_benzoate	Peak area per fresh weight
A_linkianum	X	2	0	Methyl_benzoate	Peak area per fresh weight
A_linkianum	X	3	0	Methyl_benzoate	Peak area per fresh weight
A_linkianum	X	4	0	Methyl_benzoate	Peak area per fresh weight
A_linkianum	X	5	0	Methyl_benzoate	Peak area per fresh weight
A_linkianum	X	6	0	Methyl_benzoate	Peak area per fresh weight
A_linkianum	X	7	0	Methyl_benzoate	Peak area per fresh weight
A_linkianum	X	8	0	Methyl_benzoate	Peak area per fresh weight
A_linkianum	X	9	0	Methyl_benzoate	Peak area per fresh weight
A_linkianum	X	10	0	Methyl_benzoate	Peak area per fresh weight
RIL_112	X	1	610496004	Methyl_benzoate	Peak area per fresh weight
RIL_112	X	2	469498508	Methyl_benzoate	Peak area per fresh weight
RIL_112	X	3	541870975	Methyl_benzoate	Peak area per fresh weight
RIL_112	X	4	68916464	Methyl_benzoate	Peak area per fresh weight
RIL_112	X	5	105088913	Methyl_benzoate	Peak area per fresh weight
RIL_112	X	6	975763696	Methyl_benzoate	Peak area per fresh weight
RIL_112	X	7	229116792	Methyl_benzoate	Peak area per fresh weight
RIL_112	X	8	388372214	Methyl_benzoate	Peak area per fresh weight
RIL_112	X	9	241740571	Methyl_benzoate	Peak area per fresh weight
RIL_112	X	10	411058308	Methyl_benzoate	Peak area per fresh weight
RIL_112	X	11	126357385	Methyl_benzoate	Peak area per fresh weight
RIL_112	X	12	529526761	Methyl_benzoate	Peak area per fresh weight
RIL_112	X	13	739517345	Methyl_benzoate	Peak area per fresh weight
RIL_113	X	1	591018254	Methyl_benzoate	Peak area per fresh weight
RIL_113	X	2	183300541	Methyl_benzoate	Peak area per fresh weight
RIL_113	X	3	246497594	Methyl_benzoate	Peak area per fresh weight
RIL_113	X	4	137120823	Methyl_benzoate	Peak area per fresh weight
RIL_113	X	5	651663867	Methyl_benzoate	Peak area per fresh weight
RIL_113	X	6	301434244	Methyl_benzoate	Peak area per fresh weight
RIL_113	X	7	532740477	Methyl_benzoate	Peak area per fresh weight
RIL_113	X	8	810663177	Methyl_benzoate	Peak area per fresh weight
RIL_113	X	9	658220320	Methyl_benzoate	Peak area per fresh weight
RIL_113	X	10	265486025	Methyl_benzoate	Peak area per fresh weight
RIL_9	X	1	354223758	Methyl_benzoate	Peak area per fresh weight
RIL_9	X	2	377824206	Methyl_benzoate	Peak area per fresh weight
RIL_9	X	3	283754368	Methyl_benzoate	Peak area per fresh weight
RIL_9	X	4	398196454	Methyl_benzoate	Peak area per fresh weight
RIL_9	X	5	627723507	Methyl_benzoate	Peak area per fresh weight
RIL_9	X	6	915299547	Methyl_benzoate	Peak area per fresh weight
RIL_9	X	7	431444033	Methyl_benzoate	Peak area per fresh weight
RIL_9	X	8	804184252	Methyl_benzoate	Peak area per fresh weight
RIL_9	X	9	391076353	Methyl_benzoate	Peak area per fresh weight
RIL_9	X	10	1098963613	Methyl_benzoate	Peak area per fresh weight
RIL_80	X	1	528991185	Methyl_benzoate	Peak area per fresh weight
RIL_80	X	2	710791025	Methyl_benzoate	Peak area per fresh weight
RIL_80	X	3	923089472	Methyl_benzoate	Peak area per fresh weight
RIL_80	X	4	237002244	Methyl_benzoate	Peak area per fresh weight
RIL_80	X	5	469665268	Methyl_benzoate	Peak area per fresh weight
RIL_80	X	6	274152616	Methyl_benzoate	Peak area per fresh weight
RIL_80	X	7	610608065	Methyl_benzoate	Peak area per fresh weight
RIL_80	X	8	618338578	Methyl_benzoate	Peak area per fresh weight
RIL_80	X	9	672591931	Methyl_benzoate	Peak area per fresh weight
RIL_80	X	10	1467148598	Methyl_benzoate	Peak area per fresh weight
A_majus	X	1	198595223	Acetophenone	Peak area per fresh weight
A_majus	X	2	305625159	Acetophenone	Peak area per fresh weight
A_majus	X	3	190183747	Acetophenone	Peak area per fresh weight
A_majus	X	4	390699430	Acetophenone	Peak area per fresh weight
A_majus	X	5	562344177	Acetophenone	Peak area per fresh weight
A_majus	X	6	1275678356	Acetophenone	Peak area per fresh weight
A_majus	X	7	533061015	Acetophenone	Peak area per fresh weight
A_majus	X	8	578263137	Acetophenone	Peak area per fresh weight
A_majus	X	9	1215455243	Acetophenone	Peak area per fresh weight
A_majus	X	10	1212642408	Acetophenone	Peak area per fresh weight
A_linkianum	X	1	425455472	Acetophenone	Peak area per fresh weight
A_linkianum	X	2	270009560	Acetophenone	Peak area per fresh weight
A_linkianum	X	3	19045470	Acetophenone	Peak area per fresh weight
A_linkianum	X	4	15665857	Acetophenone	Peak area per fresh weight
A_linkianum	X	5	6437052	Acetophenone	Peak area per fresh weight
A_linkianum	X	6	17242678	Acetophenone	Peak area per fresh weight
A_linkianum	X	7	106051739	Acetophenone	Peak area per fresh weight
A_linkianum	X	8	77183225	Acetophenone	Peak area per fresh weight
A_linkianum	X	9	106643477	Acetophenone	Peak area per fresh weight
A_linkianum	X	10	19182167	Acetophenone	Peak area per fresh weight
RIL_112	X	1	774860922	Acetophenone	Peak area per fresh weight
RIL_112	X	2	122104553	Acetophenone	Peak area per fresh weight
RIL_112	X	3	25481773	Acetophenone	Peak area per fresh weight
RIL_112	X	4	60937154	Acetophenone	Peak area per fresh weight
RIL_112	X	5	46992652	Acetophenone	Peak area per fresh weight
RIL_112	X	6	39656517	Acetophenone	Peak area per fresh weight
RIL_112	X	7	58066477	Acetophenone	Peak area per fresh weight
RIL_112	X	8	20233796	Acetophenone	Peak area per fresh weight
RIL_112	X	9	28270497	Acetophenone	Peak area per fresh weight
RIL_112	X	10	37101544	Acetophenone	Peak area per fresh weight
RIL_112	X	11	307625032	Acetophenone	Peak area per fresh weight
RIL_112	X	12	342926336	Acetophenone	Peak area per fresh weight
RIL_112	X	13	319979939	Acetophenone	Peak area per fresh weight
RIL_113	X	1	1666072650	Acetophenone	Peak area per fresh weight
RIL_113	X	2	501030541	Acetophenone	Peak area per fresh weight
RIL_113	X	3	706391677	Acetophenone	Peak area per fresh weight
RIL_113	X	4	343712922	Acetophenone	Peak area per fresh weight
RIL_113	X	5	3461106203	Acetophenone	Peak area per fresh weight
RIL_113	X	6	2618632825	Acetophenone	Peak area per fresh weight
RIL_113	X	7	2472901038	Acetophenone	Peak area per fresh weight
RIL_113	X	8	2711762380	Acetophenone	Peak area per fresh weight
RIL_113	X	9	2429946077	Acetophenone	Peak area per fresh weight
RIL_113	X	10	1073412172	Acetophenone	Peak area per fresh weight
RIL_9	X	1	69670966	Acetophenone	Peak area per fresh weight
RIL_9	X	2	155618802	Acetophenone	Peak area per fresh weight
RIL_9	X	3	235391520	Acetophenone	Peak area per fresh weight
RIL_9	X	4	164850660	Acetophenone	Peak area per fresh weight
RIL_9	X	5	521869602	Acetophenone	Peak area per fresh weight
RIL_9	X	6	569575300	Acetophenone	Peak area per fresh weight
RIL_9	X	7	360821516	Acetophenone	Peak area per fresh weight
RIL_9	X	8	491755485	Acetophenone	Peak area per fresh weight
RIL_9	X	9	381361741	Acetophenone	Peak area per fresh weight
RIL_9	X	10	608911683	Acetophenone	Peak area per fresh weight
RIL_80	X	1	1037765017	Acetophenone	Peak area per fresh weight
RIL_80	X	2	1604000820	Acetophenone	Peak area per fresh weight
RIL_80	X	3	45035360	Acetophenone	Peak area per fresh weight
RIL_80	X	4	2684222276	Acetophenone	Peak area per fresh weight
RIL_80	X	5	2744460018	Acetophenone	Peak area per fresh weight
RIL_80	X	6	2194146059	Acetophenone	Peak area per fresh weight
RIL_80	X	7	4968817104	Acetophenone	Peak area per fresh weight
RIL_80	X	8	3829911173	Acetophenone	Peak area per fresh weight
RIL_80	X	9	769418670	Acetophenone	Peak area per fresh weight
RIL_80	X	10	4176317265	Acetophenone	Peak area per fresh weight
A_majus	X	1	229731258	Myrcene	Peak area per fresh weight
A_majus	X	2	260993048	Myrcene	Peak area per fresh weight
A_majus	X	3	196393355	Myrcene	Peak area per fresh weight
A_majus	X	4	329888825	Myrcene	Peak area per fresh weight
A_majus	X	5	187300628	Myrcene	Peak area per fresh weight
A_majus	X	6	292314703	Myrcene	Peak area per fresh weight
A_majus	X	7	247702263	Myrcene	Peak area per fresh weight
A_majus	X	8	155417533	Myrcene	Peak area per fresh weight
A_majus	X	9	172050941	Myrcene	Peak area per fresh weight
A_majus	X	10	587504918	Myrcene	Peak area per fresh weight
A_linkianum	X	1	385854358	Myrcene	Peak area per fresh weight
A_linkianum	X	2	351786355	Myrcene	Peak area per fresh weight
A_linkianum	X	3	3562818	Myrcene	Peak area per fresh weight
A_linkianum	X	4	114421841	Myrcene	Peak area per fresh weight
A_linkianum	X	5	141986833	Myrcene	Peak area per fresh weight
A_linkianum	X	6	159445458	Myrcene	Peak area per fresh weight
A_linkianum	X	7	354787730	Myrcene	Peak area per fresh weight
A_linkianum	X	8	287767772	Myrcene	Peak area per fresh weight
A_linkianum	X	9	184422078	Myrcene	Peak area per fresh weight
A_linkianum	X	10	89724756	Myrcene	Peak area per fresh weight
RIL_112	X	1	73738433	Myrcene	Peak area per fresh weight
RIL_112	X	2	158139173	Myrcene	Peak area per fresh weight
RIL_112	X	3	70205633	Myrcene	Peak area per fresh weight
RIL_112	X	4	22036038	Myrcene	Peak area per fresh weight
RIL_112	X	5	28883472	Myrcene	Peak area per fresh weight
RIL_112	X	6	178165682	Myrcene	Peak area per fresh weight
RIL_112	X	7	52217592	Myrcene	Peak area per fresh weight
RIL_112	X	8	61427111	Myrcene	Peak area per fresh weight
RIL_112	X	9	145872196	Myrcene	Peak area per fresh weight
RIL_112	X	10	82063988	Myrcene	Peak area per fresh weight
RIL_112	X	11	141376777	Myrcene	Peak area per fresh weight
RIL_112	X	12	137670498	Myrcene	Peak area per fresh weight
RIL_112	X	13	124968970	Myrcene	Peak area per fresh weight
RIL_113	X	1	26784504	Myrcene	Peak area per fresh weight
RIL_113	X	2	14106882	Myrcene	Peak area per fresh weight
RIL_113	X	3	16341287	Myrcene	Peak area per fresh weight
RIL_113	X	4	11068653	Myrcene	Peak area per fresh weight
RIL_113	X	5	42995189	Myrcene	Peak area per fresh weight
RIL_113	X	6	28838419	Myrcene	Peak area per fresh weight
RIL_113	X	7	44449953	Myrcene	Peak area per fresh weight
RIL_113	X	8	52981771	Myrcene	Peak area per fresh weight
RIL_113	X	9	53107972	Myrcene	Peak area per fresh weight
RIL_113	X	10	16614487	Myrcene	Peak area per fresh weight
RIL_9	X	1	284333675	Myrcene	Peak area per fresh weight
RIL_9	X	2	363050610	Myrcene	Peak area per fresh weight
RIL_9	X	3	484356957	Myrcene	Peak area per fresh weight
RIL_9	X	4	488870490	Myrcene	Peak area per fresh weight
RIL_9	X	5	243712688	Myrcene	Peak area per fresh weight
RIL_9	X	6	405804600	Myrcene	Peak area per fresh weight
RIL_9	X	7	364106443	Myrcene	Peak area per fresh weight
RIL_9	X	8	359695141	Myrcene	Peak area per fresh weight
RIL_9	X	9	258636795	Myrcene	Peak area per fresh weight
RIL_9	X	10	354201628	Myrcene	Peak area per fresh weight
RIL_80	X	1	85315963	Myrcene	Peak area per fresh weight
RIL_80	X	2	102005850	Myrcene	Peak area per fresh weight
RIL_80	X	3	65349275	Myrcene	Peak area per fresh weight
RIL_80	X	4	163066095	Myrcene	Peak area per fresh weight
RIL_80	X	5	147993385	Myrcene	Peak area per fresh weight
RIL_80	X	6	113209141	Myrcene	Peak area per fresh weight
RIL_80	X	7	305523126	Myrcene	Peak area per fresh weight
RIL_80	X	8	426226991	Myrcene	Peak area per fresh weight
RIL_80	X	9	267152394	Myrcene	Peak area per fresh weight
RIL_80	X	10	229797172	Myrcene	Peak area per fresh weight
A_majus	X	1	31240260	Farnesene	Peak area per fresh weight
A_majus	X	2	40761946	Farnesene	Peak area per fresh weight
A_majus	X	3	44066790	Farnesene	Peak area per fresh weight
A_majus	X	4	87364705	Farnesene	Peak area per fresh weight
A_majus	X	5	70906214	Farnesene	Peak area per fresh weight
A_majus	X	6	68526607	Farnesene	Peak area per fresh weight
A_majus	X	7	15849432	Farnesene	Peak area per fresh weight
A_majus	X	8	10796548	Farnesene	Peak area per fresh weight
A_majus	X	9	51931281	Farnesene	Peak area per fresh weight
A_majus	X	10	78664031	Farnesene	Peak area per fresh weight
A_linkianum	X	1	963489649	Farnesene	Peak area per fresh weight
A_linkianum	X	2	1314292119	Farnesene	Peak area per fresh weight
A_linkianum	X	3	196055333	Farnesene	Peak area per fresh weight
A_linkianum	X	4	262654922	Farnesene	Peak area per fresh weight
A_linkianum	X	5	605769510	Farnesene	Peak area per fresh weight
A_linkianum	X	6	874377542	Farnesene	Peak area per fresh weight
A_linkianum	X	7	345975097	Farnesene	Peak area per fresh weight
A_linkianum	X	8	348559468	Farnesene	Peak area per fresh weight
A_linkianum	X	9	422681745	Farnesene	Peak area per fresh weight
A_linkianum	X	10	595430510	Farnesene	Peak area per fresh weight
RIL_112	X	1	216992559	Farnesene	Peak area per fresh weight
RIL_112	X	2	135122862	Farnesene	Peak area per fresh weight
RIL_112	X	3	55181417	Farnesene	Peak area per fresh weight
RIL_112	X	4	71859121	Farnesene	Peak area per fresh weight
RIL_112	X	5	40051056	Farnesene	Peak area per fresh weight
RIL_112	X	6	488870826	Farnesene	Peak area per fresh weight
RIL_112	X	7	78946612	Farnesene	Peak area per fresh weight
RIL_112	X	8	407672259	Farnesene	Peak area per fresh weight
RIL_112	X	9	175848503	Farnesene	Peak area per fresh weight
RIL_112	X	10	279024168	Farnesene	Peak area per fresh weight
RIL_112	X	11	106718827	Farnesene	Peak area per fresh weight
RIL_112	X	12	418581919	Farnesene	Peak area per fresh weight
RIL_112	X	13	479161011	Farnesene	Peak area per fresh weight
RIL_113	X	1	187868073	Farnesene	Peak area per fresh weight
RIL_113	X	2	268510297	Farnesene	Peak area per fresh weight
RIL_113	X	3	312626281	Farnesene	Peak area per fresh weight
RIL_113	X	4	211900501	Farnesene	Peak area per fresh weight
RIL_113	X	5	2012628444	Farnesene	Peak area per fresh weight
RIL_113	X	6	401503173	Farnesene	Peak area per fresh weight
RIL_113	X	7	473930608	Farnesene	Peak area per fresh weight
RIL_113	X	8	1079748037	Farnesene	Peak area per fresh weight
RIL_113	X	9	591279313	Farnesene	Peak area per fresh weight
RIL_113	X	10	275104669	Farnesene	Peak area per fresh weight
RIL_9	X	1	247107623	Farnesene	Peak area per fresh weight
RIL_9	X	2	340588430	Farnesene	Peak area per fresh weight
RIL_9	X	3	499917450	Farnesene	Peak area per fresh weight
RIL_9	X	4	512847946	Farnesene	Peak area per fresh weight
RIL_9	X	5	1012609407	Farnesene	Peak area per fresh weight
RIL_9	X	6	779584095	Farnesene	Peak area per fresh weight
RIL_9	X	7	936077857	Farnesene	Peak area per fresh weight
RIL_9	X	8	1469409117	Farnesene	Peak area per fresh weight
RIL_9	X	9	1115760866	Farnesene	Peak area per fresh weight
RIL_9	X	10	1865714814	Farnesene	Peak area per fresh weight
RIL_80	X	1	375281008	Farnesene	Peak area per fresh weight
RIL_80	X	2	564923185	Farnesene	Peak area per fresh weight
RIL_80	X	3	281618326	Farnesene	Peak area per fresh weight
RIL_80	X	4	493075734	Farnesene	Peak area per fresh weight
RIL_80	X	5	357118483	Farnesene	Peak area per fresh weight
RIL_80	X	6	641840160	Farnesene	Peak area per fresh weight
RIL_80	X	7	2010062335	Farnesene	Peak area per fresh weight
RIL_80	X	8	1919089151	Farnesene	Peak area per fresh weight
RIL_80	X	9	2968025234	Farnesene	Peak area per fresh weight
RIL_80	X	10	880538407	Farnesene	Peak area per fresh weight
A_majus	X	1	24456360	Ethyl_benzoate	Peak area per fresh weight
A_majus	X	2	33222143	Ethyl_benzoate	Peak area per fresh weight
A_majus	X	3	30376749	Ethyl_benzoate	Peak area per fresh weight
A_majus	X	4	30247873	Ethyl_benzoate	Peak area per fresh weight
A_majus	X	5	26839856	Ethyl_benzoate	Peak area per fresh weight
A_majus	X	6	24420247	Ethyl_benzoate	Peak area per fresh weight
A_majus	X	7	22434638	Ethyl_benzoate	Peak area per fresh weight
A_majus	X	8	13635361	Ethyl_benzoate	Peak area per fresh weight
A_majus	X	9	15217429	Ethyl_benzoate	Peak area per fresh weight
A_majus	X	10	20025582	Ethyl_benzoate	Peak area per fresh weight
A_linkianum	X	1	0	Ethyl_benzoate	Peak area per fresh weight
A_linkianum	X	2	0	Ethyl_benzoate	Peak area per fresh weight
A_linkianum	X	3	0	Ethyl_benzoate	Peak area per fresh weight
A_linkianum	X	4	0	Ethyl_benzoate	Peak area per fresh weight
A_linkianum	X	5	0	Ethyl_benzoate	Peak area per fresh weight
A_linkianum	X	6	0	Ethyl_benzoate	Peak area per fresh weight
A_linkianum	X	7	0	Ethyl_benzoate	Peak area per fresh weight
A_linkianum	X	8	0	Ethyl_benzoate	Peak area per fresh weight
A_linkianum	X	9	0	Ethyl_benzoate	Peak area per fresh weight
A_linkianum	X	10	0	Ethyl_benzoate	Peak area per fresh weight
RIL_112	X	1	10226099	Ethyl_benzoate	Peak area per fresh weight
RIL_112	X	2	20765872	Ethyl_benzoate	Peak area per fresh weight
RIL_112	X	3	12569403	Ethyl_benzoate	Peak area per fresh weight
RIL_112	X	4	4925630	Ethyl_benzoate	Peak area per fresh weight
RIL_112	X	5	2404260	Ethyl_benzoate	Peak area per fresh weight
RIL_112	X	6	37478644	Ethyl_benzoate	Peak area per fresh weight
RIL_112	X	7	11702347	Ethyl_benzoate	Peak area per fresh weight
RIL_112	X	8	56458529	Ethyl_benzoate	Peak area per fresh weight
RIL_112	X	9	10389382	Ethyl_benzoate	Peak area per fresh weight
RIL_112	X	10	10214077	Ethyl_benzoate	Peak area per fresh weight
RIL_112	X	11	7194151	Ethyl_benzoate	Peak area per fresh weight
RIL_112	X	12	15870632	Ethyl_benzoate	Peak area per fresh weight
RIL_112	X	13	13020693	Ethyl_benzoate	Peak area per fresh weight
RIL_113	X	1	46584081	Ethyl_benzoate	Peak area per fresh weight
RIL_113	X	2	3170147	Ethyl_benzoate	Peak area per fresh weight
RIL_113	X	3	5990581	Ethyl_benzoate	Peak area per fresh weight
RIL_113	X	4	5747542	Ethyl_benzoate	Peak area per fresh weight
RIL_113	X	5	8722171	Ethyl_benzoate	Peak area per fresh weight
RIL_113	X	6	10544126	Ethyl_benzoate	Peak area per fresh weight
RIL_113	X	7	12162915	Ethyl_benzoate	Peak area per fresh weight
RIL_113	X	8	16702827	Ethyl_benzoate	Peak area per fresh weight
RIL_113	X	9	8503549	Ethyl_benzoate	Peak area per fresh weight
RIL_113	X	10	4987745	Ethyl_benzoate	Peak area per fresh weight
RIL_9	X	1	0	Ethyl_benzoate	Peak area per fresh weight
RIL_9	X	2	0	Ethyl_benzoate	Peak area per fresh weight
RIL_9	X	3	0	Ethyl_benzoate	Peak area per fresh weight
RIL_9	X	4	0	Ethyl_benzoate	Peak area per fresh weight
RIL_9	X	5	0	Ethyl_benzoate	Peak area per fresh weight
RIL_9	X	6	0	Ethyl_benzoate	Peak area per fresh weight
RIL_9	X	7	0	Ethyl_benzoate	Peak area per fresh weight
RIL_9	X	8	0	Ethyl_benzoate	Peak area per fresh weight
RIL_9	X	9	0	Ethyl_benzoate	Peak area per fresh weight
RIL_9	X	10	0	Ethyl_benzoate	Peak area per fresh weight
RIL_80	X	1	0	Ethyl_benzoate	Peak area per fresh weight
RIL_80	X	2	0	Ethyl_benzoate	Peak area per fresh weight
RIL_80	X	3	0	Ethyl_benzoate	Peak area per fresh weight
RIL_80	X	4	0	Ethyl_benzoate	Peak area per fresh weight
RIL_80	X	5	0	Ethyl_benzoate	Peak area per fresh weight
RIL_80	X	6	0	Ethyl_benzoate	Peak area per fresh weight
RIL_80	X	7	0	Ethyl_benzoate	Peak area per fresh weight
RIL_80	X	8	0	Ethyl_benzoate	Peak area per fresh weight
RIL_80	X	9	0	Ethyl_benzoate	Peak area per fresh weight
RIL_80	X	10	0	Ethyl_benzoate	Peak area per fresh weight
A_majus	X	1	9387160	Acetanisole	Peak area per fresh weight
A_majus	X	2	7711313	Acetanisole	Peak area per fresh weight
A_majus	X	3	17027751	Acetanisole	Peak area per fresh weight
A_majus	X	4	11126858	Acetanisole	Peak area per fresh weight
A_majus	X	5	50731321	Acetanisole	Peak area per fresh weight
A_majus	X	6	16305258	Acetanisole	Peak area per fresh weight
A_majus	X	7	3753678	Acetanisole	Peak area per fresh weight
A_majus	X	8	4780033	Acetanisole	Peak area per fresh weight
A_majus	X	9	15168134	Acetanisole	Peak area per fresh weight
A_majus	X	10	23717527	Acetanisole	Peak area per fresh weight
A_linkianum	X	1	0	Acetanisole	Peak area per fresh weight
A_linkianum	X	2	0	Acetanisole	Peak area per fresh weight
A_linkianum	X	3	0	Acetanisole	Peak area per fresh weight
A_linkianum	X	4	0	Acetanisole	Peak area per fresh weight
A_linkianum	X	5	0	Acetanisole	Peak area per fresh weight
A_linkianum	X	6	0	Acetanisole	Peak area per fresh weight
A_linkianum	X	7	0	Acetanisole	Peak area per fresh weight
A_linkianum	X	8	0	Acetanisole	Peak area per fresh weight
A_linkianum	X	9	0	Acetanisole	Peak area per fresh weight
A_linkianum	X	10	0	Acetanisole	Peak area per fresh weight
RIL_112	X	1	0	Acetanisole	Peak area per fresh weight
RIL_112	X	2	0	Acetanisole	Peak area per fresh weight
RIL_112	X	3	0	Acetanisole	Peak area per fresh weight
RIL_112	X	4	0	Acetanisole	Peak area per fresh weight
RIL_112	X	5	0	Acetanisole	Peak area per fresh weight
RIL_112	X	6	0	Acetanisole	Peak area per fresh weight
RIL_112	X	7	0	Acetanisole	Peak area per fresh weight
RIL_112	X	8	0	Acetanisole	Peak area per fresh weight
RIL_112	X	9	0	Acetanisole	Peak area per fresh weight
RIL_112	X	10	0	Acetanisole	Peak area per fresh weight
RIL_112	X	11	0	Acetanisole	Peak area per fresh weight
RIL_112	X	12	0	Acetanisole	Peak area per fresh weight
RIL_112	X	13	0	Acetanisole	Peak area per fresh weight
RIL_113	X	1	0	Acetanisole	Peak area per fresh weight
RIL_113	X	2	0	Acetanisole	Peak area per fresh weight
RIL_113	X	3	0	Acetanisole	Peak area per fresh weight
RIL_113	X	4	0	Acetanisole	Peak area per fresh weight
RIL_113	X	5	0	Acetanisole	Peak area per fresh weight
RIL_113	X	6	0	Acetanisole	Peak area per fresh weight
RIL_113	X	7	0	Acetanisole	Peak area per fresh weight
RIL_113	X	8	0	Acetanisole	Peak area per fresh weight
RIL_113	X	9	0	Acetanisole	Peak area per fresh weight
RIL_113	X	10	0	Acetanisole	Peak area per fresh weight
RIL_9	X	1	0	Acetanisole	Peak area per fresh weight
RIL_9	X	2	0	Acetanisole	Peak area per fresh weight
RIL_9	X	3	0	Acetanisole	Peak area per fresh weight
RIL_9	X	4	0	Acetanisole	Peak area per fresh weight
RIL_9	X	5	0	Acetanisole	Peak area per fresh weight
RIL_9	X	6	0	Acetanisole	Peak area per fresh weight
RIL_9	X	7	0	Acetanisole	Peak area per fresh weight
RIL_9	X	8	0	Acetanisole	Peak area per fresh weight
RIL_9	X	9	0	Acetanisole	Peak area per fresh weight
RIL_9	X	10	0	Acetanisole	Peak area per fresh weight
RIL_80	X	1	0	Acetanisole	Peak area per fresh weight
RIL_80	X	2	0	Acetanisole	Peak area per fresh weight
RIL_80	X	3	0	Acetanisole	Peak area per fresh weight
RIL_80	X	4	0	Acetanisole	Peak area per fresh weight
RIL_80	X	5	0	Acetanisole	Peak area per fresh weight
RIL_80	X	6	0	Acetanisole	Peak area per fresh weight
RIL_80	X	7	0	Acetanisole	Peak area per fresh weight
RIL_80	X	8	0	Acetanisole	Peak area per fresh weight
RIL_80	X	9	0	Acetanisole	Peak area per fresh weight
RIL_80	X	10	0	Acetanisole	Peak area per fresh weight
A_majus	X	1	16547863	Decanal	Peak area per fresh weight
A_majus	X	2	10861678	Decanal	Peak area per fresh weight
A_majus	X	3	18458839	Decanal	Peak area per fresh weight
A_majus	X	4	12628631	Decanal	Peak area per fresh weight
A_majus	X	5	10192777	Decanal	Peak area per fresh weight
A_majus	X	6	8699893	Decanal	Peak area per fresh weight
A_majus	X	7	3862151	Decanal	Peak area per fresh weight
A_majus	X	8	2696117	Decanal	Peak area per fresh weight
A_majus	X	9	3273735	Decanal	Peak area per fresh weight
A_majus	X	10	4245871	Decanal	Peak area per fresh weight
A_linkianum	X	1	0	Decanal	Peak area per fresh weight
A_linkianum	X	2	0	Decanal	Peak area per fresh weight
A_linkianum	X	3	0	Decanal	Peak area per fresh weight
A_linkianum	X	4	0	Decanal	Peak area per fresh weight
A_linkianum	X	5	0	Decanal	Peak area per fresh weight
A_linkianum	X	6	0	Decanal	Peak area per fresh weight
A_linkianum	X	7	0	Decanal	Peak area per fresh weight
A_linkianum	X	8	0	Decanal	Peak area per fresh weight
A_linkianum	X	9	0	Decanal	Peak area per fresh weight
A_linkianum	X	10	0	Decanal	Peak area per fresh weight
RIL_112	X	1	0	Decanal	Peak area per fresh weight
RIL_112	X	2	0	Decanal	Peak area per fresh weight
RIL_112	X	3	0	Decanal	Peak area per fresh weight
RIL_112	X	4	0	Decanal	Peak area per fresh weight
RIL_112	X	5	0	Decanal	Peak area per fresh weight
RIL_112	X	6	0	Decanal	Peak area per fresh weight
RIL_112	X	7	0	Decanal	Peak area per fresh weight
RIL_112	X	8	0	Decanal	Peak area per fresh weight
RIL_112	X	9	0	Decanal	Peak area per fresh weight
RIL_112	X	10	0	Decanal	Peak area per fresh weight
RIL_112	X	11	0	Decanal	Peak area per fresh weight
RIL_112	X	12	0	Decanal	Peak area per fresh weight
RIL_112	X	13	0	Decanal	Peak area per fresh weight
RIL_113	X	1	4808693	Decanal	Peak area per fresh weight
RIL_113	X	2	6466891	Decanal	Peak area per fresh weight
RIL_113	X	3	4855979	Decanal	Peak area per fresh weight
RIL_113	X	4	6487411	Decanal	Peak area per fresh weight
RIL_113	X	5	20112147	Decanal	Peak area per fresh weight
RIL_113	X	6	17331162	Decanal	Peak area per fresh weight
RIL_113	X	7	19081500	Decanal	Peak area per fresh weight
RIL_113	X	8	25884258	Decanal	Peak area per fresh weight
RIL_113	X	9	10776109	Decanal	Peak area per fresh weight
RIL_113	X	10	8983809	Decanal	Peak area per fresh weight
RIL_9	X	1	0	Decanal	Peak area per fresh weight
RIL_9	X	2	0	Decanal	Peak area per fresh weight
RIL_9	X	3	0	Decanal	Peak area per fresh weight
RIL_9	X	4	0	Decanal	Peak area per fresh weight
RIL_9	X	5	0	Decanal	Peak area per fresh weight
RIL_9	X	6	0	Decanal	Peak area per fresh weight
RIL_9	X	7	0	Decanal	Peak area per fresh weight
RIL_9	X	8	0	Decanal	Peak area per fresh weight
RIL_9	X	9	0	Decanal	Peak area per fresh weight
RIL_9	X	10	0	Decanal	Peak area per fresh weight
RIL_80	X	1	13692335	Decanal	Peak area per fresh weight
RIL_80	X	2	8345178	Decanal	Peak area per fresh weight
RIL_80	X	3	5162354	Decanal	Peak area per fresh weight
RIL_80	X	4	5716786	Decanal	Peak area per fresh weight
RIL_80	X	5	7943951	Decanal	Peak area per fresh weight
RIL_80	X	6	8878584	Decanal	Peak area per fresh weight
RIL_80	X	7	19450783	Decanal	Peak area per fresh weight
RIL_80	X	8	17024969	Decanal	Peak area per fresh weight
RIL_80	X	9	29237702	Decanal	Peak area per fresh weight
RIL_80	X	10	40806804	Decanal	Peak area per fresh weight
A_majus	X	1	0	Methyl_cinnamate	Peak area per fresh weight
A_majus	X	2	0	Methyl_cinnamate	Peak area per fresh weight
A_majus	X	3	0	Methyl_cinnamate	Peak area per fresh weight
A_majus	X	4	0	Methyl_cinnamate	Peak area per fresh weight
A_majus	X	5	0	Methyl_cinnamate	Peak area per fresh weight
A_majus	X	6	0	Methyl_cinnamate	Peak area per fresh weight
A_majus	X	7	0	Methyl_cinnamate	Peak area per fresh weight
A_majus	X	8	0	Methyl_cinnamate	Peak area per fresh weight
A_majus	X	9	0	Methyl_cinnamate	Peak area per fresh weight
A_majus	X	10	0	Methyl_cinnamate	Peak area per fresh weight
A_linkianum	X	1	198687014	Methyl_cinnamate	Peak area per fresh weight
A_linkianum	X	2	104450304	Methyl_cinnamate	Peak area per fresh weight
A_linkianum	X	3	274050049	Methyl_cinnamate	Peak area per fresh weight
A_linkianum	X	4	105419972	Methyl_cinnamate	Peak area per fresh weight
A_linkianum	X	5	248761901	Methyl_cinnamate	Peak area per fresh weight
A_linkianum	X	6	164776405	Methyl_cinnamate	Peak area per fresh weight
A_linkianum	X	7	1144365097	Methyl_cinnamate	Peak area per fresh weight
A_linkianum	X	8	9753933	Methyl_cinnamate	Peak area per fresh weight
A_linkianum	X	9	123964872	Methyl_cinnamate	Peak area per fresh weight
A_linkianum	X	10	44637280	Methyl_cinnamate	Peak area per fresh weight
RIL_112	X	1	84844962	Methyl_cinnamate	Peak area per fresh weight
RIL_112	X	2	84535628	Methyl_cinnamate	Peak area per fresh weight
RIL_112	X	3	5494970	Methyl_cinnamate	Peak area per fresh weight
RIL_112	X	4	10117038	Methyl_cinnamate	Peak area per fresh weight
RIL_112	X	5	534616123	Methyl_cinnamate	Peak area per fresh weight
RIL_112	X	6	49175998	Methyl_cinnamate	Peak area per fresh weight
RIL_112	X	7	344244477	Methyl_cinnamate	Peak area per fresh weight
RIL_112	X	8	82511113	Methyl_cinnamate	Peak area per fresh weight
RIL_112	X	9	263998738	Methyl_cinnamate	Peak area per fresh weight
RIL_112	X	10	26846398	Methyl_cinnamate	Peak area per fresh weight
RIL_112	X	11	95730903	Methyl_cinnamate	Peak area per fresh weight
RIL_112	X	12	239489004	Methyl_cinnamate	Peak area per fresh weight
RIL_112	X	13	0	Methyl_cinnamate	Peak area per fresh weight
RIL_113	X	1	99649353	Methyl_cinnamate	Peak area per fresh weight
RIL_113	X	2	38491495	Methyl_cinnamate	Peak area per fresh weight
RIL_113	X	3	65915495	Methyl_cinnamate	Peak area per fresh weight
RIL_113	X	4	19645008	Methyl_cinnamate	Peak area per fresh weight
RIL_113	X	5	147756056	Methyl_cinnamate	Peak area per fresh weight
RIL_113	X	6	274704340	Methyl_cinnamate	Peak area per fresh weight
RIL_113	X	7	42789766	Methyl_cinnamate	Peak area per fresh weight
RIL_113	X	8	267041066	Methyl_cinnamate	Peak area per fresh weight
RIL_113	X	9	275111986	Methyl_cinnamate	Peak area per fresh weight
RIL_113	X	10	4278115	Methyl_cinnamate	Peak area per fresh weight
RIL_9	X	1	17074299	Methyl_cinnamate	Peak area per fresh weight
RIL_9	X	2	54162352	Methyl_cinnamate	Peak area per fresh weight
RIL_9	X	3	402338931	Methyl_cinnamate	Peak area per fresh weight
RIL_9	X	4	554766583	Methyl_cinnamate	Peak area per fresh weight
RIL_9	X	5	28341385	Methyl_cinnamate	Peak area per fresh weight
RIL_9	X	6	19533074	Methyl_cinnamate	Peak area per fresh weight
RIL_9	X	7	32226430	Methyl_cinnamate	Peak area per fresh weight
RIL_9	X	8	20721612	Methyl_cinnamate	Peak area per fresh weight
RIL_9	X	9	17147830	Methyl_cinnamate	Peak area per fresh weight
RIL_9	X	10	59773447	Methyl_cinnamate	Peak area per fresh weight
RIL_80	X	1	9944170	Methyl_cinnamate	Peak area per fresh weight
RIL_80	X	2	32090278	Methyl_cinnamate	Peak area per fresh weight
RIL_80	X	3	287060520	Methyl_cinnamate	Peak area per fresh weight
RIL_80	X	4	158914924	Methyl_cinnamate	Peak area per fresh weight
RIL_80	X	5	188228720	Methyl_cinnamate	Peak area per fresh weight
RIL_80	X	6	165085829	Methyl_cinnamate	Peak area per fresh weight
RIL_80	X	7	16211030	Methyl_cinnamate	Peak area per fresh weight
RIL_80	X	8	237181516	Methyl_cinnamate	Peak area per fresh weight
RIL_80	X	9	192278489	Methyl_cinnamate	Peak area per fresh weight
RIL_80	X	10	91344765	Methyl_cinnamate	Peak area per fresh weight
A_majus	X	1	0	Eremophilene	Peak area per fresh weight
A_majus	X	2	0	Eremophilene	Peak area per fresh weight
A_majus	X	3	0	Eremophilene	Peak area per fresh weight
A_majus	X	4	0	Eremophilene	Peak area per fresh weight
A_majus	X	5	0	Eremophilene	Peak area per fresh weight
A_majus	X	6	0	Eremophilene	Peak area per fresh weight
A_majus	X	7	0	Eremophilene	Peak area per fresh weight
A_majus	X	8	0	Eremophilene	Peak area per fresh weight
A_majus	X	9	0	Eremophilene	Peak area per fresh weight
A_majus	X	10	0	Eremophilene	Peak area per fresh weight
A_linkianum	X	1	161052722	Eremophilene	Peak area per fresh weight
A_linkianum	X	2	68289502	Eremophilene	Peak area per fresh weight
A_linkianum	X	3	120856811	Eremophilene	Peak area per fresh weight
A_linkianum	X	4	118068112	Eremophilene	Peak area per fresh weight
A_linkianum	X	5	181369564	Eremophilene	Peak area per fresh weight
A_linkianum	X	6	50695579	Eremophilene	Peak area per fresh weight
A_linkianum	X	7	87137556	Eremophilene	Peak area per fresh weight
A_linkianum	X	8	147777562	Eremophilene	Peak area per fresh weight
A_linkianum	X	9	183271008	Eremophilene	Peak area per fresh weight
A_linkianum	X	10	31109472	Eremophilene	Peak area per fresh weight
RIL_112	X	1	0	Eremophilene	Peak area per fresh weight
RIL_112	X	2	0	Eremophilene	Peak area per fresh weight
RIL_112	X	3	0	Eremophilene	Peak area per fresh weight
RIL_112	X	4	0	Eremophilene	Peak area per fresh weight
RIL_112	X	5	0	Eremophilene	Peak area per fresh weight
RIL_112	X	6	0	Eremophilene	Peak area per fresh weight
RIL_112	X	7	0	Eremophilene	Peak area per fresh weight
RIL_112	X	8	0	Eremophilene	Peak area per fresh weight
RIL_112	X	9	0	Eremophilene	Peak area per fresh weight
RIL_112	X	10	0	Eremophilene	Peak area per fresh weight
RIL_112	X	11	0	Eremophilene	Peak area per fresh weight
RIL_112	X	12	0	Eremophilene	Peak area per fresh weight
RIL_112	X	13	0	Eremophilene	Peak area per fresh weight
RIL_113	X	1	0	Eremophilene	Peak area per fresh weight
RIL_113	X	2	0	Eremophilene	Peak area per fresh weight
RIL_113	X	3	0	Eremophilene	Peak area per fresh weight
RIL_113	X	4	0	Eremophilene	Peak area per fresh weight
RIL_113	X	5	0	Eremophilene	Peak area per fresh weight
RIL_113	X	6	0	Eremophilene	Peak area per fresh weight
RIL_113	X	7	0	Eremophilene	Peak area per fresh weight
RIL_113	X	8	0	Eremophilene	Peak area per fresh weight
RIL_113	X	9	0	Eremophilene	Peak area per fresh weight
RIL_113	X	10	0	Eremophilene	Peak area per fresh weight
RIL_9	X	1	631687400	Eremophilene	Peak area per fresh weight
RIL_9	X	2	397302905	Eremophilene	Peak area per fresh weight
RIL_9	X	3	561354682	Eremophilene	Peak area per fresh weight
RIL_9	X	4	472078948	Eremophilene	Peak area per fresh weight
RIL_9	X	5	591651557	Eremophilene	Peak area per fresh weight
RIL_9	X	6	572170590	Eremophilene	Peak area per fresh weight
RIL_9	X	7	350766717	Eremophilene	Peak area per fresh weight
RIL_9	X	8	847293150	Eremophilene	Peak area per fresh weight
RIL_9	X	9	369357388	Eremophilene	Peak area per fresh weight
RIL_9	X	10	1000778849	Eremophilene	Peak area per fresh weight
RIL_80	X	1	0	Eremophilene	Peak area per fresh weight
RIL_80	X	2	0	Eremophilene	Peak area per fresh weight
RIL_80	X	3	0	Eremophilene	Peak area per fresh weight
RIL_80	X	4	0	Eremophilene	Peak area per fresh weight
RIL_80	X	5	0	Eremophilene	Peak area per fresh weight
RIL_80	X	6	0	Eremophilene	Peak area per fresh weight
RIL_80	X	7	0	Eremophilene	Peak area per fresh weight
RIL_80	X	8	0	Eremophilene	Peak area per fresh weight
RIL_80	X	9	0	Eremophilene	Peak area per fresh weight
RIL_80	X	10	0	Eremophilene	Peak area per fresh weight
A_majus	X	1	0	Sabinene	Peak area per fresh weight
A_majus	X	2	0	Sabinene	Peak area per fresh weight
A_majus	X	3	0	Sabinene	Peak area per fresh weight
A_majus	X	4	0	Sabinene	Peak area per fresh weight
A_majus	X	5	0	Sabinene	Peak area per fresh weight
A_majus	X	6	0	Sabinene	Peak area per fresh weight
A_majus	X	7	0	Sabinene	Peak area per fresh weight
A_majus	X	8	0	Sabinene	Peak area per fresh weight
A_majus	X	9	0	Sabinene	Peak area per fresh weight
A_majus	X	10	0	Sabinene	Peak area per fresh weight
A_linkianum	X	1	66665729	Sabinene	Peak area per fresh weight
A_linkianum	X	2	53137928	Sabinene	Peak area per fresh weight
A_linkianum	X	3	22609167	Sabinene	Peak area per fresh weight
A_linkianum	X	4	24608773	Sabinene	Peak area per fresh weight
A_linkianum	X	5	38716351	Sabinene	Peak area per fresh weight
A_linkianum	X	6	12407682	Sabinene	Peak area per fresh weight
A_linkianum	X	7	35514072	Sabinene	Peak area per fresh weight
A_linkianum	X	8	23536109	Sabinene	Peak area per fresh weight
A_linkianum	X	9	46751103	Sabinene	Peak area per fresh weight
A_linkianum	X	10	14676675	Sabinene	Peak area per fresh weight
RIL_112	X	1	0	Sabinene	Peak area per fresh weight
RIL_112	X	2	0	Sabinene	Peak area per fresh weight
RIL_112	X	3	0	Sabinene	Peak area per fresh weight
RIL_112	X	4	0	Sabinene	Peak area per fresh weight
RIL_112	X	5	0	Sabinene	Peak area per fresh weight
RIL_112	X	6	0	Sabinene	Peak area per fresh weight
RIL_112	X	7	0	Sabinene	Peak area per fresh weight
RIL_112	X	8	0	Sabinene	Peak area per fresh weight
RIL_112	X	9	0	Sabinene	Peak area per fresh weight
RIL_112	X	10	0	Sabinene	Peak area per fresh weight
RIL_112	X	11	0	Sabinene	Peak area per fresh weight
RIL_112	X	12	0	Sabinene	Peak area per fresh weight
RIL_112	X	13	0	Sabinene	Peak area per fresh weight
RIL_113	X	1	9845098	Sabinene	Peak area per fresh weight
RIL_113	X	2	2982167	Sabinene	Peak area per fresh weight
RIL_113	X	3	3189554	Sabinene	Peak area per fresh weight
RIL_113	X	4	2731593	Sabinene	Peak area per fresh weight
RIL_113	X	5	7431315	Sabinene	Peak area per fresh weight
RIL_113	X	6	6520707	Sabinene	Peak area per fresh weight
RIL_113	X	7	9710015	Sabinene	Peak area per fresh weight
RIL_113	X	8	11430244	Sabinene	Peak area per fresh weight
RIL_113	X	9	6814338	Sabinene	Peak area per fresh weight
RIL_113	X	10	2466970	Sabinene	Peak area per fresh weight
RIL_9	X	1	0	Sabinene	Peak area per fresh weight
RIL_9	X	2	0	Sabinene	Peak area per fresh weight
RIL_9	X	3	0	Sabinene	Peak area per fresh weight
RIL_9	X	4	0	Sabinene	Peak area per fresh weight
RIL_9	X	5	0	Sabinene	Peak area per fresh weight
RIL_9	X	6	0	Sabinene	Peak area per fresh weight
RIL_9	X	7	0	Sabinene	Peak area per fresh weight
RIL_9	X	8	0	Sabinene	Peak area per fresh weight
RIL_9	X	9	0	Sabinene	Peak area per fresh weight
RIL_9	X	10	0	Sabinene	Peak area per fresh weight
RIL_80	X	1	0	Sabinene	Peak area per fresh weight
RIL_80	X	2	0	Sabinene	Peak area per fresh weight
RIL_80	X	3	0	Sabinene	Peak area per fresh weight
RIL_80	X	4	0	Sabinene	Peak area per fresh weight
RIL_80	X	5	0	Sabinene	Peak area per fresh weight
RIL_80	X	6	0	Sabinene	Peak area per fresh weight
RIL_80	X	7	0	Sabinene	Peak area per fresh weight
RIL_80	X	8	0	Sabinene	Peak area per fresh weight
RIL_80	X	9	0	Sabinene	Peak area per fresh weight
RIL_80	X	10	0	Sabinene	Peak area per fresh weight
A_majus	X	1	0	Cinnamyl_alcohol	Peak area per fresh weight
A_majus	X	2	0	Cinnamyl_alcohol	Peak area per fresh weight
A_majus	X	3	0	Cinnamyl_alcohol	Peak area per fresh weight
A_majus	X	4	0	Cinnamyl_alcohol	Peak area per fresh weight
A_majus	X	5	0	Cinnamyl_alcohol	Peak area per fresh weight
A_majus	X	6	0	Cinnamyl_alcohol	Peak area per fresh weight
A_majus	X	7	0	Cinnamyl_alcohol	Peak area per fresh weight
A_majus	X	8	0	Cinnamyl_alcohol	Peak area per fresh weight
A_majus	X	9	0	Cinnamyl_alcohol	Peak area per fresh weight
A_majus	X	10	0	Cinnamyl_alcohol	Peak area per fresh weight
A_linkianum	X	1	0	Cinnamyl_alcohol	Peak area per fresh weight
A_linkianum	X	2	0	Cinnamyl_alcohol	Peak area per fresh weight
A_linkianum	X	3	0	Cinnamyl_alcohol	Peak area per fresh weight
A_linkianum	X	4	0	Cinnamyl_alcohol	Peak area per fresh weight
A_linkianum	X	5	0	Cinnamyl_alcohol	Peak area per fresh weight
A_linkianum	X	6	0	Cinnamyl_alcohol	Peak area per fresh weight
A_linkianum	X	7	0	Cinnamyl_alcohol	Peak area per fresh weight
A_linkianum	X	8	0	Cinnamyl_alcohol	Peak area per fresh weight
A_linkianum	X	9	0	Cinnamyl_alcohol	Peak area per fresh weight
A_linkianum	X	10	0	Cinnamyl_alcohol	Peak area per fresh weight
RIL_112	X	1	350907485	Cinnamyl_alcohol	Peak area per fresh weight
RIL_112	X	2	83721931	Cinnamyl_alcohol	Peak area per fresh weight
RIL_112	X	3	396953280	Cinnamyl_alcohol	Peak area per fresh weight
RIL_112	X	4	4759012	Cinnamyl_alcohol	Peak area per fresh weight
RIL_112	X	5	7387593	Cinnamyl_alcohol	Peak area per fresh weight
RIL_112	X	6	314436798	Cinnamyl_alcohol	Peak area per fresh weight
RIL_112	X	7	19669513	Cinnamyl_alcohol	Peak area per fresh weight
RIL_112	X	8	116009782	Cinnamyl_alcohol	Peak area per fresh weight
RIL_112	X	9	28300021	Cinnamyl_alcohol	Peak area per fresh weight
RIL_112	X	10	53725229	Cinnamyl_alcohol	Peak area per fresh weight
RIL_112	X	11	10022191	Cinnamyl_alcohol	Peak area per fresh weight
RIL_112	X	12	17183607	Cinnamyl_alcohol	Peak area per fresh weight
RIL_112	X	13	0	Cinnamyl_alcohol	Peak area per fresh weight
RIL_113	X	1	36019113	Cinnamyl_alcohol	Peak area per fresh weight
RIL_113	X	2	31731032	Cinnamyl_alcohol	Peak area per fresh weight
RIL_113	X	3	27446068	Cinnamyl_alcohol	Peak area per fresh weight
RIL_113	X	4	4678674	Cinnamyl_alcohol	Peak area per fresh weight
RIL_113	X	5	71855584	Cinnamyl_alcohol	Peak area per fresh weight
RIL_113	X	6	33835992	Cinnamyl_alcohol	Peak area per fresh weight
RIL_113	X	7	72061330	Cinnamyl_alcohol	Peak area per fresh weight
RIL_113	X	8	212563148	Cinnamyl_alcohol	Peak area per fresh weight
RIL_113	X	9	234873581	Cinnamyl_alcohol	Peak area per fresh weight
RIL_113	X	10	140702995	Cinnamyl_alcohol	Peak area per fresh weight
RIL_9	X	1	508374418	Cinnamyl_alcohol	Peak area per fresh weight
RIL_9	X	2	742778646	Cinnamyl_alcohol	Peak area per fresh weight
RIL_9	X	3	773126563	Cinnamyl_alcohol	Peak area per fresh weight
RIL_9	X	4	963849134	Cinnamyl_alcohol	Peak area per fresh weight
RIL_9	X	5	621466457	Cinnamyl_alcohol	Peak area per fresh weight
RIL_9	X	6	736798337	Cinnamyl_alcohol	Peak area per fresh weight
RIL_9	X	7	610272156	Cinnamyl_alcohol	Peak area per fresh weight
RIL_9	X	8	867851019	Cinnamyl_alcohol	Peak area per fresh weight
RIL_9	X	9	417228125	Cinnamyl_alcohol	Peak area per fresh weight
RIL_9	X	10	1243098859	Cinnamyl_alcohol	Peak area per fresh weight
RIL_80	X	1	1554339398	Cinnamyl_alcohol	Peak area per fresh weight
RIL_80	X	2	1147438440	Cinnamyl_alcohol	Peak area per fresh weight
RIL_80	X	3	1011650635	Cinnamyl_alcohol	Peak area per fresh weight
RIL_80	X	4	89670371	Cinnamyl_alcohol	Peak area per fresh weight
RIL_80	X	5	93328622	Cinnamyl_alcohol	Peak area per fresh weight
RIL_80	X	6	49601992	Cinnamyl_alcohol	Peak area per fresh weight
RIL_80	X	7	116364030	Cinnamyl_alcohol	Peak area per fresh weight
RIL_80	X	8	147376658	Cinnamyl_alcohol	Peak area per fresh weight
RIL_80	X	9	93578372	Cinnamyl_alcohol	Peak area per fresh weight
RIL_80	X	10	81036765	Cinnamyl_alcohol	Peak area per fresh weight
A_majus	X	1	0	Benzenepropanol	Peak area per fresh weight
A_majus	X	2	0	Benzenepropanol	Peak area per fresh weight
A_majus	X	3	0	Benzenepropanol	Peak area per fresh weight
A_majus	X	4	0	Benzenepropanol	Peak area per fresh weight
A_majus	X	5	0	Benzenepropanol	Peak area per fresh weight
A_majus	X	6	0	Benzenepropanol	Peak area per fresh weight
A_majus	X	7	0	Benzenepropanol	Peak area per fresh weight
A_majus	X	8	0	Benzenepropanol	Peak area per fresh weight
A_majus	X	9	0	Benzenepropanol	Peak area per fresh weight
A_majus	X	10	0	Benzenepropanol	Peak area per fresh weight
A_linkianum	X	1	0	Benzenepropanol	Peak area per fresh weight
A_linkianum	X	2	0	Benzenepropanol	Peak area per fresh weight
A_linkianum	X	3	0	Benzenepropanol	Peak area per fresh weight
A_linkianum	X	4	0	Benzenepropanol	Peak area per fresh weight
A_linkianum	X	5	0	Benzenepropanol	Peak area per fresh weight
A_linkianum	X	6	0	Benzenepropanol	Peak area per fresh weight
A_linkianum	X	7	0	Benzenepropanol	Peak area per fresh weight
A_linkianum	X	8	0	Benzenepropanol	Peak area per fresh weight
A_linkianum	X	9	0	Benzenepropanol	Peak area per fresh weight
A_linkianum	X	10	0	Benzenepropanol	Peak area per fresh weight
RIL_112	X	1	55655604	Benzenepropanol	Peak area per fresh weight
RIL_112	X	2	16413492	Benzenepropanol	Peak area per fresh weight
RIL_112	X	3	417065208	Benzenepropanol	Peak area per fresh weight
RIL_112	X	4	1142012	Benzenepropanol	Peak area per fresh weight
RIL_112	X	5	5633069	Benzenepropanol	Peak area per fresh weight
RIL_112	X	6	93509301	Benzenepropanol	Peak area per fresh weight
RIL_112	X	7	22924428	Benzenepropanol	Peak area per fresh weight
RIL_112	X	8	37548284	Benzenepropanol	Peak area per fresh weight
RIL_112	X	9	26745969	Benzenepropanol	Peak area per fresh weight
RIL_112	X	10	28094509	Benzenepropanol	Peak area per fresh weight
RIL_112	X	11	7091004	Benzenepropanol	Peak area per fresh weight
RIL_112	X	12	12026081	Benzenepropanol	Peak area per fresh weight
RIL_112	X	13	0	Benzenepropanol	Peak area per fresh weight
RIL_113	X	1	0	Benzenepropanol	Peak area per fresh weight
RIL_113	X	2	0	Benzenepropanol	Peak area per fresh weight
RIL_113	X	3	0	Benzenepropanol	Peak area per fresh weight
RIL_113	X	4	0	Benzenepropanol	Peak area per fresh weight
RIL_113	X	5	0	Benzenepropanol	Peak area per fresh weight
RIL_113	X	6	0	Benzenepropanol	Peak area per fresh weight
RIL_113	X	7	0	Benzenepropanol	Peak area per fresh weight
RIL_113	X	8	0	Benzenepropanol	Peak area per fresh weight
RIL_113	X	9	0	Benzenepropanol	Peak area per fresh weight
RIL_113	X	10	0	Benzenepropanol	Peak area per fresh weight
RIL_9	X	1	56548343	Benzenepropanol	Peak area per fresh weight
RIL_9	X	2	15061956	Benzenepropanol	Peak area per fresh weight
RIL_9	X	3	10472180	Benzenepropanol	Peak area per fresh weight
RIL_9	X	4	18449238	Benzenepropanol	Peak area per fresh weight
RIL_9	X	5	13312692	Benzenepropanol	Peak area per fresh weight
RIL_9	X	6	14842763	Benzenepropanol	Peak area per fresh weight
RIL_9	X	7	7109328	Benzenepropanol	Peak area per fresh weight
RIL_9	X	8	10414180	Benzenepropanol	Peak area per fresh weight
RIL_9	X	9	10668143	Benzenepropanol	Peak area per fresh weight
RIL_9	X	10	6582779	Benzenepropanol	Peak area per fresh weight
RIL_80	X	1	0	Benzenepropanol	Peak area per fresh weight
RIL_80	X	2	0	Benzenepropanol	Peak area per fresh weight
RIL_80	X	3	0	Benzenepropanol	Peak area per fresh weight
RIL_80	X	4	0	Benzenepropanol	Peak area per fresh weight
RIL_80	X	5	0	Benzenepropanol	Peak area per fresh weight
RIL_80	X	6	0	Benzenepropanol	Peak area per fresh weight
RIL_80	X	7	0	Benzenepropanol	Peak area per fresh weight
RIL_80	X	8	0	Benzenepropanol	Peak area per fresh weight
RIL_80	X	9	0	Benzenepropanol	Peak area per fresh weight
RIL_80	X	10	0	Benzenepropanol	Peak area per fresh weight
A_majus	X	1	0	Acetylphenol	Peak area per fresh weight
A_majus	X	2	0	Acetylphenol	Peak area per fresh weight
A_majus	X	3	0	Acetylphenol	Peak area per fresh weight
A_majus	X	4	0	Acetylphenol	Peak area per fresh weight
A_majus	X	5	0	Acetylphenol	Peak area per fresh weight
A_majus	X	6	0	Acetylphenol	Peak area per fresh weight
A_majus	X	7	0	Acetylphenol	Peak area per fresh weight
A_majus	X	8	0	Acetylphenol	Peak area per fresh weight
A_majus	X	9	0	Acetylphenol	Peak area per fresh weight
A_majus	X	10	0	Acetylphenol	Peak area per fresh weight
A_linkianum	X	1	0	Acetylphenol	Peak area per fresh weight
A_linkianum	X	2	0	Acetylphenol	Peak area per fresh weight
A_linkianum	X	3	0	Acetylphenol	Peak area per fresh weight
A_linkianum	X	4	0	Acetylphenol	Peak area per fresh weight
A_linkianum	X	5	0	Acetylphenol	Peak area per fresh weight
A_linkianum	X	6	0	Acetylphenol	Peak area per fresh weight
A_linkianum	X	7	0	Acetylphenol	Peak area per fresh weight
A_linkianum	X	8	0	Acetylphenol	Peak area per fresh weight
A_linkianum	X	9	0	Acetylphenol	Peak area per fresh weight
A_linkianum	X	10	0	Acetylphenol	Peak area per fresh weight
RIL_112	X	1	21977018	Acetylphenol	Peak area per fresh weight
RIL_112	X	2	20477864	Acetylphenol	Peak area per fresh weight
RIL_112	X	3	9040604	Acetylphenol	Peak area per fresh weight
RIL_112	X	4	24454393	Acetylphenol	Peak area per fresh weight
RIL_112	X	5	24847199	Acetylphenol	Peak area per fresh weight
RIL_112	X	6	25244512	Acetylphenol	Peak area per fresh weight
RIL_112	X	7	22291780	Acetylphenol	Peak area per fresh weight
RIL_112	X	8	15883405	Acetylphenol	Peak area per fresh weight
RIL_112	X	9	12000741	Acetylphenol	Peak area per fresh weight
RIL_112	X	10	13262637	Acetylphenol	Peak area per fresh weight
RIL_112	X	11	50929176	Acetylphenol	Peak area per fresh weight
RIL_112	X	12	61294142	Acetylphenol	Peak area per fresh weight
RIL_112	X	13	63958977	Acetylphenol	Peak area per fresh weight
RIL_113	X	1	89153509	Acetylphenol	Peak area per fresh weight
RIL_113	X	2	33408195	Acetylphenol	Peak area per fresh weight
RIL_113	X	3	51032958	Acetylphenol	Peak area per fresh weight
RIL_113	X	4	21989285	Acetylphenol	Peak area per fresh weight
RIL_113	X	5	509980598	Acetylphenol	Peak area per fresh weight
RIL_113	X	6	619175216	Acetylphenol	Peak area per fresh weight
RIL_113	X	7	184748661	Acetylphenol	Peak area per fresh weight
RIL_113	X	8	204266406	Acetylphenol	Peak area per fresh weight
RIL_113	X	9	320686099	Acetylphenol	Peak area per fresh weight
RIL_113	X	10	105895163	Acetylphenol	Peak area per fresh weight
RIL_9	X	1	23566683	Acetylphenol	Peak area per fresh weight
RIL_9	X	2	33229413	Acetylphenol	Peak area per fresh weight
RIL_9	X	3	45663119	Acetylphenol	Peak area per fresh weight
RIL_9	X	4	31966079	Acetylphenol	Peak area per fresh weight
RIL_9	X	5	78011109	Acetylphenol	Peak area per fresh weight
RIL_9	X	6	65970863	Acetylphenol	Peak area per fresh weight
RIL_9	X	7	73870537	Acetylphenol	Peak area per fresh weight
RIL_9	X	8	65079840	Acetylphenol	Peak area per fresh weight
RIL_9	X	9	71792250	Acetylphenol	Peak area per fresh weight
RIL_9	X	10	97405869	Acetylphenol	Peak area per fresh weight
RIL_80	X	1	0	Acetylphenol	Peak area per fresh weight
RIL_80	X	2	0	Acetylphenol	Peak area per fresh weight
RIL_80	X	3	0	Acetylphenol	Peak area per fresh weight
RIL_80	X	4	0	Acetylphenol	Peak area per fresh weight
RIL_80	X	5	0	Acetylphenol	Peak area per fresh weight
RIL_80	X	6	0	Acetylphenol	Peak area per fresh weight
RIL_80	X	7	0	Acetylphenol	Peak area per fresh weight
RIL_80	X	8	0	Acetylphenol	Peak area per fresh weight
RIL_80	X	9	0	Acetylphenol	Peak area per fresh weight
RIL_80	X	10	0	Acetylphenol	Peak area per fresh weight
A_majus	X	1	0	Hexahydrofarnesyl	Peak area per fresh weight
A_majus	X	2	0	Hexahydrofarnesyl	Peak area per fresh weight
A_majus	X	3	0	Hexahydrofarnesyl	Peak area per fresh weight
A_majus	X	4	0	Hexahydrofarnesyl	Peak area per fresh weight
A_majus	X	5	0	Hexahydrofarnesyl	Peak area per fresh weight
A_majus	X	6	0	Hexahydrofarnesyl	Peak area per fresh weight
A_majus	X	7	0	Hexahydrofarnesyl	Peak area per fresh weight
A_majus	X	8	0	Hexahydrofarnesyl	Peak area per fresh weight
A_majus	X	9	0	Hexahydrofarnesyl	Peak area per fresh weight
A_majus	X	10	0	Hexahydrofarnesyl	Peak area per fresh weight
A_linkianum	X	1	0	Hexahydrofarnesyl	Peak area per fresh weight
A_linkianum	X	2	0	Hexahydrofarnesyl	Peak area per fresh weight
A_linkianum	X	3	0	Hexahydrofarnesyl	Peak area per fresh weight
A_linkianum	X	4	0	Hexahydrofarnesyl	Peak area per fresh weight
A_linkianum	X	5	0	Hexahydrofarnesyl	Peak area per fresh weight
A_linkianum	X	6	0	Hexahydrofarnesyl	Peak area per fresh weight
A_linkianum	X	7	0	Hexahydrofarnesyl	Peak area per fresh weight
A_linkianum	X	8	0	Hexahydrofarnesyl	Peak area per fresh weight
A_linkianum	X	9	0	Hexahydrofarnesyl	Peak area per fresh weight
A_linkianum	X	10	0	Hexahydrofarnesyl	Peak area per fresh weight
RIL_112	X	1	2060958	Hexahydrofarnesyl	Peak area per fresh weight
RIL_112	X	2	11571319	Hexahydrofarnesyl	Peak area per fresh weight
RIL_112	X	3	3978492	Hexahydrofarnesyl	Peak area per fresh weight
RIL_112	X	4	9167115	Hexahydrofarnesyl	Peak area per fresh weight
RIL_112	X	5	7198703	Hexahydrofarnesyl	Peak area per fresh weight
RIL_112	X	6	21804975	Hexahydrofarnesyl	Peak area per fresh weight
RIL_112	X	7	1934499	Hexahydrofarnesyl	Peak area per fresh weight
RIL_112	X	8	22271364	Hexahydrofarnesyl	Peak area per fresh weight
RIL_112	X	9	3909128	Hexahydrofarnesyl	Peak area per fresh weight
RIL_112	X	10	3330298	Hexahydrofarnesyl	Peak area per fresh weight
RIL_112	X	11	6434248	Hexahydrofarnesyl	Peak area per fresh weight
RIL_112	X	12	14277417	Hexahydrofarnesyl	Peak area per fresh weight
RIL_112	X	13	0	Hexahydrofarnesyl	Peak area per fresh weight
RIL_113	X	1	0	Hexahydrofarnesyl	Peak area per fresh weight
RIL_113	X	2	0	Hexahydrofarnesyl	Peak area per fresh weight
RIL_113	X	3	0	Hexahydrofarnesyl	Peak area per fresh weight
RIL_113	X	4	0	Hexahydrofarnesyl	Peak area per fresh weight
RIL_113	X	5	0	Hexahydrofarnesyl	Peak area per fresh weight
RIL_113	X	6	0	Hexahydrofarnesyl	Peak area per fresh weight
RIL_113	X	7	0	Hexahydrofarnesyl	Peak area per fresh weight
RIL_113	X	8	0	Hexahydrofarnesyl	Peak area per fresh weight
RIL_113	X	9	0	Hexahydrofarnesyl	Peak area per fresh weight
RIL_113	X	10	0	Hexahydrofarnesyl	Peak area per fresh weight
RIL_9	X	1	6731382	Hexahydrofarnesyl	Peak area per fresh weight
RIL_9	X	2	10758103	Hexahydrofarnesyl	Peak area per fresh weight
RIL_9	X	3	8511102	Hexahydrofarnesyl	Peak area per fresh weight
RIL_9	X	4	22996728	Hexahydrofarnesyl	Peak area per fresh weight
RIL_9	X	5	24851258	Hexahydrofarnesyl	Peak area per fresh weight
RIL_9	X	6	51166447	Hexahydrofarnesyl	Peak area per fresh weight
RIL_9	X	7	8745303	Hexahydrofarnesyl	Peak area per fresh weight
RIL_9	X	8	13141568	Hexahydrofarnesyl	Peak area per fresh weight
RIL_9	X	9	12658518	Hexahydrofarnesyl	Peak area per fresh weight
RIL_9	X	10	17102281	Hexahydrofarnesyl	Peak area per fresh weight
RIL_80	X	1	4479111	Hexahydrofarnesyl	Peak area per fresh weight
RIL_80	X	2	21274912	Hexahydrofarnesyl	Peak area per fresh weight
RIL_80	X	3	9130882	Hexahydrofarnesyl	Peak area per fresh weight
RIL_80	X	4	5941420	Hexahydrofarnesyl	Peak area per fresh weight
RIL_80	X	5	3700194	Hexahydrofarnesyl	Peak area per fresh weight
RIL_80	X	6	9145027	Hexahydrofarnesyl	Peak area per fresh weight
RIL_80	X	7	19368430	Hexahydrofarnesyl	Peak area per fresh weight
RIL_80	X	8	34609009	Hexahydrofarnesyl	Peak area per fresh weight
RIL_80	X	9	29827739	Hexahydrofarnesyl	Peak area per fresh weight
RIL_80	X	10	53840520	Hexahydrofarnesyl	Peak area per fresh weight
A_majus	X	1	0	Methyl_salicylate	Peak area per fresh weight
A_majus	X	2	0	Methyl_salicylate	Peak area per fresh weight
A_majus	X	3	0	Methyl_salicylate	Peak area per fresh weight
A_majus	X	4	0	Methyl_salicylate	Peak area per fresh weight
A_majus	X	5	0	Methyl_salicylate	Peak area per fresh weight
A_majus	X	6	0	Methyl_salicylate	Peak area per fresh weight
A_majus	X	7	0	Methyl_salicylate	Peak area per fresh weight
A_majus	X	8	0	Methyl_salicylate	Peak area per fresh weight
A_majus	X	9	0	Methyl_salicylate	Peak area per fresh weight
A_majus	X	10	0	Methyl_salicylate	Peak area per fresh weight
A_linkianum	X	1	0	Methyl_salicylate	Peak area per fresh weight
A_linkianum	X	2	0	Methyl_salicylate	Peak area per fresh weight
A_linkianum	X	3	0	Methyl_salicylate	Peak area per fresh weight
A_linkianum	X	4	0	Methyl_salicylate	Peak area per fresh weight
A_linkianum	X	5	0	Methyl_salicylate	Peak area per fresh weight
A_linkianum	X	6	0	Methyl_salicylate	Peak area per fresh weight
A_linkianum	X	7	0	Methyl_salicylate	Peak area per fresh weight
A_linkianum	X	8	0	Methyl_salicylate	Peak area per fresh weight
A_linkianum	X	9	0	Methyl_salicylate	Peak area per fresh weight
A_linkianum	X	10	0	Methyl_salicylate	Peak area per fresh weight
RIL_112	X	1	0	Methyl_salicylate	Peak area per fresh weight
RIL_112	X	2	0	Methyl_salicylate	Peak area per fresh weight
RIL_112	X	3	0	Methyl_salicylate	Peak area per fresh weight
RIL_112	X	4	0	Methyl_salicylate	Peak area per fresh weight
RIL_112	X	5	0	Methyl_salicylate	Peak area per fresh weight
RIL_112	X	6	0	Methyl_salicylate	Peak area per fresh weight
RIL_112	X	7	0	Methyl_salicylate	Peak area per fresh weight
RIL_112	X	8	0	Methyl_salicylate	Peak area per fresh weight
RIL_112	X	9	0	Methyl_salicylate	Peak area per fresh weight
RIL_112	X	10	0	Methyl_salicylate	Peak area per fresh weight
RIL_112	X	11	0	Methyl_salicylate	Peak area per fresh weight
RIL_112	X	12	0	Methyl_salicylate	Peak area per fresh weight
RIL_112	X	13	0	Methyl_salicylate	Peak area per fresh weight
RIL_113	X	1	5475950	Methyl_salicylate	Peak area per fresh weight
RIL_113	X	2	51088070	Methyl_salicylate	Peak area per fresh weight
RIL_113	X	3	78169516	Methyl_salicylate	Peak area per fresh weight
RIL_113	X	4	34744191	Methyl_salicylate	Peak area per fresh weight
RIL_113	X	5	448850675	Methyl_salicylate	Peak area per fresh weight
RIL_113	X	6	254952575	Methyl_salicylate	Peak area per fresh weight
RIL_113	X	7	198060263	Methyl_salicylate	Peak area per fresh weight
RIL_113	X	8	378995683	Methyl_salicylate	Peak area per fresh weight
RIL_113	X	9	448031035	Methyl_salicylate	Peak area per fresh weight
RIL_113	X	10	168528903	Methyl_salicylate	Peak area per fresh weight
RIL_9	X	1	139725935	Methyl_salicylate	Peak area per fresh weight
RIL_9	X	2	96240752	Methyl_salicylate	Peak area per fresh weight
RIL_9	X	3	179594435	Methyl_salicylate	Peak area per fresh weight
RIL_9	X	4	210817519	Methyl_salicylate	Peak area per fresh weight
RIL_9	X	5	395461140	Methyl_salicylate	Peak area per fresh weight
RIL_9	X	6	369374716	Methyl_salicylate	Peak area per fresh weight
RIL_9	X	7	430224086	Methyl_salicylate	Peak area per fresh weight
RIL_9	X	8	430343015	Methyl_salicylate	Peak area per fresh weight
RIL_9	X	9	373312076	Methyl_salicylate	Peak area per fresh weight
RIL_9	X	10	503447990	Methyl_salicylate	Peak area per fresh weight
RIL_80	X	1	220275134	Methyl_salicylate	Peak area per fresh weight
RIL_80	X	2	238149955	Methyl_salicylate	Peak area per fresh weight
RIL_80	X	3	176987404	Methyl_salicylate	Peak area per fresh weight
RIL_80	X	4	75777856	Methyl_salicylate	Peak area per fresh weight
RIL_80	X	5	90213911	Methyl_salicylate	Peak area per fresh weight
RIL_80	X	6	2966621	Methyl_salicylate	Peak area per fresh weight
RIL_80	X	7	523241904	Methyl_salicylate	Peak area per fresh weight
RIL_80	X	8	502096969	Methyl_salicylate	Peak area per fresh weight
RIL_80	X	9	565736410	Methyl_salicylate	Peak area per fresh weight
RIL_80	X	10	225844221	Methyl_salicylate	Peak area per fresh weight
A_majus	X	1	0	Nonanal	Peak area per fresh weight
A_majus	X	2	0	Nonanal	Peak area per fresh weight
A_majus	X	3	0	Nonanal	Peak area per fresh weight
A_majus	X	4	0	Nonanal	Peak area per fresh weight
A_majus	X	5	0	Nonanal	Peak area per fresh weight
A_majus	X	6	0	Nonanal	Peak area per fresh weight
A_majus	X	7	0	Nonanal	Peak area per fresh weight
A_majus	X	8	0	Nonanal	Peak area per fresh weight
A_majus	X	9	0	Nonanal	Peak area per fresh weight
A_majus	X	10	0	Nonanal	Peak area per fresh weight
A_linkianum	X	1	0	Nonanal	Peak area per fresh weight
A_linkianum	X	2	0	Nonanal	Peak area per fresh weight
A_linkianum	X	3	0	Nonanal	Peak area per fresh weight
A_linkianum	X	4	0	Nonanal	Peak area per fresh weight
A_linkianum	X	5	0	Nonanal	Peak area per fresh weight
A_linkianum	X	6	0	Nonanal	Peak area per fresh weight
A_linkianum	X	7	0	Nonanal	Peak area per fresh weight
A_linkianum	X	8	0	Nonanal	Peak area per fresh weight
A_linkianum	X	9	0	Nonanal	Peak area per fresh weight
A_linkianum	X	10	0	Nonanal	Peak area per fresh weight
RIL_112	X	1	0	Nonanal	Peak area per fresh weight
RIL_112	X	2	0	Nonanal	Peak area per fresh weight
RIL_112	X	3	0	Nonanal	Peak area per fresh weight
RIL_112	X	4	0	Nonanal	Peak area per fresh weight
RIL_112	X	5	0	Nonanal	Peak area per fresh weight
RIL_112	X	6	0	Nonanal	Peak area per fresh weight
RIL_112	X	7	0	Nonanal	Peak area per fresh weight
RIL_112	X	8	0	Nonanal	Peak area per fresh weight
RIL_112	X	9	0	Nonanal	Peak area per fresh weight
RIL_112	X	10	0	Nonanal	Peak area per fresh weight
RIL_112	X	11	0	Nonanal	Peak area per fresh weight
RIL_112	X	12	0	Nonanal	Peak area per fresh weight
RIL_112	X	13	0	Nonanal	Peak area per fresh weight
RIL_113	X	1	12741741	Nonanal	Peak area per fresh weight
RIL_113	X	2	14663937	Nonanal	Peak area per fresh weight
RIL_113	X	3	15345998	Nonanal	Peak area per fresh weight
RIL_113	X	4	16873704	Nonanal	Peak area per fresh weight
RIL_113	X	5	15650402	Nonanal	Peak area per fresh weight
RIL_113	X	6	14529710	Nonanal	Peak area per fresh weight
RIL_113	X	7	15221652	Nonanal	Peak area per fresh weight
RIL_113	X	8	7960299	Nonanal	Peak area per fresh weight
RIL_113	X	9	7364162	Nonanal	Peak area per fresh weight
RIL_113	X	10	5658593	Nonanal	Peak area per fresh weight
RIL_9	X	1	0	Nonanal	Peak area per fresh weight
RIL_9	X	2	0	Nonanal	Peak area per fresh weight
RIL_9	X	3	0	Nonanal	Peak area per fresh weight
RIL_9	X	4	0	Nonanal	Peak area per fresh weight
RIL_9	X	5	0	Nonanal	Peak area per fresh weight
RIL_9	X	6	0	Nonanal	Peak area per fresh weight
RIL_9	X	7	0	Nonanal	Peak area per fresh weight
RIL_9	X	8	0	Nonanal	Peak area per fresh weight
RIL_9	X	9	0	Nonanal	Peak area per fresh weight
RIL_9	X	10	0	Nonanal	Peak area per fresh weight
RIL_80	X	1	28378571	Nonanal	Peak area per fresh weight
RIL_80	X	2	16969112	Nonanal	Peak area per fresh weight
RIL_80	X	3	16654059	Nonanal	Peak area per fresh weight
RIL_80	X	4	13677203	Nonanal	Peak area per fresh weight
RIL_80	X	5	23258948	Nonanal	Peak area per fresh weight
RIL_80	X	6	18925840	Nonanal	Peak area per fresh weight
RIL_80	X	7	15047922	Nonanal	Peak area per fresh weight
RIL_80	X	8	10711809	Nonanal	Peak area per fresh weight
RIL_80	X	9	15354234	Nonanal	Peak area per fresh weight
RIL_80	X	10	25074848	Nonanal	Peak area per fresh weight
A_majus	X	1	0	Methyl_2-methyl_butyrate	Peak area per fresh weight
A_majus	X	2	0	Methyl_2-methyl_butyrate	Peak area per fresh weight
A_majus	X	3	0	Methyl_2-methyl_butyrate	Peak area per fresh weight
A_majus	X	4	0	Methyl_2-methyl_butyrate	Peak area per fresh weight
A_majus	X	5	0	Methyl_2-methyl_butyrate	Peak area per fresh weight
A_majus	X	6	0	Methyl_2-methyl_butyrate	Peak area per fresh weight
A_majus	X	7	0	Methyl_2-methyl_butyrate	Peak area per fresh weight
A_majus	X	8	0	Methyl_2-methyl_butyrate	Peak area per fresh weight
A_majus	X	9	0	Methyl_2-methyl_butyrate	Peak area per fresh weight
A_majus	X	10	0	Methyl_2-methyl_butyrate	Peak area per fresh weight
A_linkianum	X	1	0	Methyl_2-methyl_butyrate	Peak area per fresh weight
A_linkianum	X	2	0	Methyl_2-methyl_butyrate	Peak area per fresh weight
A_linkianum	X	3	0	Methyl_2-methyl_butyrate	Peak area per fresh weight
A_linkianum	X	4	0	Methyl_2-methyl_butyrate	Peak area per fresh weight
A_linkianum	X	5	0	Methyl_2-methyl_butyrate	Peak area per fresh weight
A_linkianum	X	6	0	Methyl_2-methyl_butyrate	Peak area per fresh weight
A_linkianum	X	7	0	Methyl_2-methyl_butyrate	Peak area per fresh weight
A_linkianum	X	8	0	Methyl_2-methyl_butyrate	Peak area per fresh weight
A_linkianum	X	9	0	Methyl_2-methyl_butyrate	Peak area per fresh weight
A_linkianum	X	10	0	Methyl_2-methyl_butyrate	Peak area per fresh weight
RIL_112	X	1	0	Methyl_2-methyl_butyrate	Peak area per fresh weight
RIL_112	X	2	0	Methyl_2-methyl_butyrate	Peak area per fresh weight
RIL_112	X	3	0	Methyl_2-methyl_butyrate	Peak area per fresh weight
RIL_112	X	4	0	Methyl_2-methyl_butyrate	Peak area per fresh weight
RIL_112	X	5	0	Methyl_2-methyl_butyrate	Peak area per fresh weight
RIL_112	X	6	0	Methyl_2-methyl_butyrate	Peak area per fresh weight
RIL_112	X	7	0	Methyl_2-methyl_butyrate	Peak area per fresh weight
RIL_112	X	8	0	Methyl_2-methyl_butyrate	Peak area per fresh weight
RIL_112	X	9	0	Methyl_2-methyl_butyrate	Peak area per fresh weight
RIL_112	X	10	0	Methyl_2-methyl_butyrate	Peak area per fresh weight
RIL_112	X	11	0	Methyl_2-methyl_butyrate	Peak area per fresh weight
RIL_112	X	12	0	Methyl_2-methyl_butyrate	Peak area per fresh weight
RIL_112	X	13	0	Methyl_2-methyl_butyrate	Peak area per fresh weight
RIL_113	X	1	3333181	Methyl_2-methyl_butyrate	Peak area per fresh weight
RIL_113	X	2	4391782	Methyl_2-methyl_butyrate	Peak area per fresh weight
RIL_113	X	3	3223472	Methyl_2-methyl_butyrate	Peak area per fresh weight
RIL_113	X	4	3432595	Methyl_2-methyl_butyrate	Peak area per fresh weight
RIL_113	X	5	9147490	Methyl_2-methyl_butyrate	Peak area per fresh weight
RIL_113	X	6	7661767	Methyl_2-methyl_butyrate	Peak area per fresh weight
RIL_113	X	7	13105886	Methyl_2-methyl_butyrate	Peak area per fresh weight
RIL_113	X	8	3838498	Methyl_2-methyl_butyrate	Peak area per fresh weight
RIL_113	X	9	5435930	Methyl_2-methyl_butyrate	Peak area per fresh weight
RIL_113	X	10	5572669	Methyl_2-methyl_butyrate	Peak area per fresh weight
RIL_9	X	1	0	Methyl_2-methyl_butyrate	Peak area per fresh weight
RIL_9	X	2	0	Methyl_2-methyl_butyrate	Peak area per fresh weight
RIL_9	X	3	0	Methyl_2-methyl_butyrate	Peak area per fresh weight
RIL_9	X	4	0	Methyl_2-methyl_butyrate	Peak area per fresh weight
RIL_9	X	5	0	Methyl_2-methyl_butyrate	Peak area per fresh weight
RIL_9	X	6	0	Methyl_2-methyl_butyrate	Peak area per fresh weight
RIL_9	X	7	0	Methyl_2-methyl_butyrate	Peak area per fresh weight
RIL_9	X	8	0	Methyl_2-methyl_butyrate	Peak area per fresh weight
RIL_9	X	9	0	Methyl_2-methyl_butyrate	Peak area per fresh weight
RIL_9	X	10	0	Methyl_2-methyl_butyrate	Peak area per fresh weight
RIL_80	X	1	0	Methyl_2-methyl_butyrate	Peak area per fresh weight
RIL_80	X	2	0	Methyl_2-methyl_butyrate	Peak area per fresh weight
RIL_80	X	3	0	Methyl_2-methyl_butyrate	Peak area per fresh weight
RIL_80	X	4	0	Methyl_2-methyl_butyrate	Peak area per fresh weight
RIL_80	X	5	0	Methyl_2-methyl_butyrate	Peak area per fresh weight
RIL_80	X	6	0	Methyl_2-methyl_butyrate	Peak area per fresh weight
RIL_80	X	7	0	Methyl_2-methyl_butyrate	Peak area per fresh weight
RIL_80	X	8	0	Methyl_2-methyl_butyrate	Peak area per fresh weight
RIL_80	X	9	0	Methyl_2-methyl_butyrate	Peak area per fresh weight
RIL_80	X	10	0	Methyl_2-methyl_butyrate	Peak area per fresh weight
A_majus	X	1	0	Methyl_hydrocinnamate	Peak area per fresh weight
A_majus	X	2	0	Methyl_hydrocinnamate	Peak area per fresh weight
A_majus	X	3	0	Methyl_hydrocinnamate	Peak area per fresh weight
A_majus	X	4	0	Methyl_hydrocinnamate	Peak area per fresh weight
A_majus	X	5	0	Methyl_hydrocinnamate	Peak area per fresh weight
A_majus	X	6	0	Methyl_hydrocinnamate	Peak area per fresh weight
A_majus	X	7	0	Methyl_hydrocinnamate	Peak area per fresh weight
A_majus	X	8	0	Methyl_hydrocinnamate	Peak area per fresh weight
A_majus	X	9	0	Methyl_hydrocinnamate	Peak area per fresh weight
A_majus	X	10	0	Methyl_hydrocinnamate	Peak area per fresh weight
A_linkianum	X	1	0	Methyl_hydrocinnamate	Peak area per fresh weight
A_linkianum	X	2	0	Methyl_hydrocinnamate	Peak area per fresh weight
A_linkianum	X	3	0	Methyl_hydrocinnamate	Peak area per fresh weight
A_linkianum	X	4	0	Methyl_hydrocinnamate	Peak area per fresh weight
A_linkianum	X	5	0	Methyl_hydrocinnamate	Peak area per fresh weight
A_linkianum	X	6	0	Methyl_hydrocinnamate	Peak area per fresh weight
A_linkianum	X	7	0	Methyl_hydrocinnamate	Peak area per fresh weight
A_linkianum	X	8	0	Methyl_hydrocinnamate	Peak area per fresh weight
A_linkianum	X	9	0	Methyl_hydrocinnamate	Peak area per fresh weight
A_linkianum	X	10	0	Methyl_hydrocinnamate	Peak area per fresh weight
RIL_112	X	1	0	Methyl_hydrocinnamate	Peak area per fresh weight
RIL_112	X	2	0	Methyl_hydrocinnamate	Peak area per fresh weight
RIL_112	X	3	0	Methyl_hydrocinnamate	Peak area per fresh weight
RIL_112	X	4	0	Methyl_hydrocinnamate	Peak area per fresh weight
RIL_112	X	5	0	Methyl_hydrocinnamate	Peak area per fresh weight
RIL_112	X	6	0	Methyl_hydrocinnamate	Peak area per fresh weight
RIL_112	X	7	0	Methyl_hydrocinnamate	Peak area per fresh weight
RIL_112	X	8	0	Methyl_hydrocinnamate	Peak area per fresh weight
RIL_112	X	9	0	Methyl_hydrocinnamate	Peak area per fresh weight
RIL_112	X	10	0	Methyl_hydrocinnamate	Peak area per fresh weight
RIL_112	X	11	0	Methyl_hydrocinnamate	Peak area per fresh weight
RIL_112	X	12	0	Methyl_hydrocinnamate	Peak area per fresh weight
RIL_112	X	13	0	Methyl_hydrocinnamate	Peak area per fresh weight
RIL_113	X	1	0	Methyl_hydrocinnamate	Peak area per fresh weight
RIL_113	X	2	0	Methyl_hydrocinnamate	Peak area per fresh weight
RIL_113	X	3	0	Methyl_hydrocinnamate	Peak area per fresh weight
RIL_113	X	4	0	Methyl_hydrocinnamate	Peak area per fresh weight
RIL_113	X	5	0	Methyl_hydrocinnamate	Peak area per fresh weight
RIL_113	X	6	0	Methyl_hydrocinnamate	Peak area per fresh weight
RIL_113	X	7	0	Methyl_hydrocinnamate	Peak area per fresh weight
RIL_113	X	8	0	Methyl_hydrocinnamate	Peak area per fresh weight
RIL_113	X	9	0	Methyl_hydrocinnamate	Peak area per fresh weight
RIL_113	X	10	0	Methyl_hydrocinnamate	Peak area per fresh weight
RIL_9	X	1	55582283	Methyl_hydrocinnamate	Peak area per fresh weight
RIL_9	X	2	61107158	Methyl_hydrocinnamate	Peak area per fresh weight
RIL_9	X	3	489395143	Methyl_hydrocinnamate	Peak area per fresh weight
RIL_9	X	4	996019413	Methyl_hydrocinnamate	Peak area per fresh weight
RIL_9	X	5	20221158	Methyl_hydrocinnamate	Peak area per fresh weight
RIL_9	X	6	8531737	Methyl_hydrocinnamate	Peak area per fresh weight
RIL_9	X	7	43363807	Methyl_hydrocinnamate	Peak area per fresh weight
RIL_9	X	8	20676384	Methyl_hydrocinnamate	Peak area per fresh weight
RIL_9	X	9	23555522	Methyl_hydrocinnamate	Peak area per fresh weight
RIL_9	X	10	36354633	Methyl_hydrocinnamate	Peak area per fresh weight
RIL_80	X	1	17619679	Methyl_hydrocinnamate	Peak area per fresh weight
RIL_80	X	2	17927840	Methyl_hydrocinnamate	Peak area per fresh weight
RIL_80	X	3	9100351	Methyl_hydrocinnamate	Peak area per fresh weight
RIL_80	X	4	20005211	Methyl_hydrocinnamate	Peak area per fresh weight
RIL_80	X	5	18494982	Methyl_hydrocinnamate	Peak area per fresh weight
RIL_80	X	6	11135733	Methyl_hydrocinnamate	Peak area per fresh weight
RIL_80	X	7	12066830	Methyl_hydrocinnamate	Peak area per fresh weight
RIL_80	X	8	13023956	Methyl_hydrocinnamate	Peak area per fresh weight
RIL_80	X	9	14654436	Methyl_hydrocinnamate	Peak area per fresh weight
RIL_80	X	10	13752074	Methyl_hydrocinnamate	Peak area per fresh weight
A_majus	X	1	0	Linalool	Peak area per fresh weight
A_majus	X	2	0	Linalool	Peak area per fresh weight
A_majus	X	3	0	Linalool	Peak area per fresh weight
A_majus	X	4	0	Linalool	Peak area per fresh weight
A_majus	X	5	0	Linalool	Peak area per fresh weight
A_majus	X	6	0	Linalool	Peak area per fresh weight
A_majus	X	7	0	Linalool	Peak area per fresh weight
A_majus	X	8	0	Linalool	Peak area per fresh weight
A_majus	X	9	0	Linalool	Peak area per fresh weight
A_majus	X	10	0	Linalool	Peak area per fresh weight
A_linkianum	X	1	0	Linalool	Peak area per fresh weight
A_linkianum	X	2	0	Linalool	Peak area per fresh weight
A_linkianum	X	3	0	Linalool	Peak area per fresh weight
A_linkianum	X	4	0	Linalool	Peak area per fresh weight
A_linkianum	X	5	0	Linalool	Peak area per fresh weight
A_linkianum	X	6	0	Linalool	Peak area per fresh weight
A_linkianum	X	7	0	Linalool	Peak area per fresh weight
A_linkianum	X	8	0	Linalool	Peak area per fresh weight
A_linkianum	X	9	0	Linalool	Peak area per fresh weight
A_linkianum	X	10	0	Linalool	Peak area per fresh weight
RIL_112	X	1	0	Linalool	Peak area per fresh weight
RIL_112	X	2	0	Linalool	Peak area per fresh weight
RIL_112	X	3	0	Linalool	Peak area per fresh weight
RIL_112	X	4	0	Linalool	Peak area per fresh weight
RIL_112	X	5	0	Linalool	Peak area per fresh weight
RIL_112	X	6	0	Linalool	Peak area per fresh weight
RIL_112	X	7	0	Linalool	Peak area per fresh weight
RIL_112	X	8	0	Linalool	Peak area per fresh weight
RIL_112	X	9	0	Linalool	Peak area per fresh weight
RIL_112	X	10	0	Linalool	Peak area per fresh weight
RIL_112	X	11	0	Linalool	Peak area per fresh weight
RIL_112	X	12	0	Linalool	Peak area per fresh weight
RIL_112	X	13	0	Linalool	Peak area per fresh weight
RIL_113	X	1	0	Linalool	Peak area per fresh weight
RIL_113	X	2	0	Linalool	Peak area per fresh weight
RIL_113	X	3	0	Linalool	Peak area per fresh weight
RIL_113	X	4	0	Linalool	Peak area per fresh weight
RIL_113	X	5	0	Linalool	Peak area per fresh weight
RIL_113	X	6	0	Linalool	Peak area per fresh weight
RIL_113	X	7	0	Linalool	Peak area per fresh weight
RIL_113	X	8	0	Linalool	Peak area per fresh weight
RIL_113	X	9	0	Linalool	Peak area per fresh weight
RIL_113	X	10	0	Linalool	Peak area per fresh weight
RIL_9	X	1	69639395	Linalool	Peak area per fresh weight
RIL_9	X	2	106600097	Linalool	Peak area per fresh weight
RIL_9	X	3	94040167	Linalool	Peak area per fresh weight
RIL_9	X	4	132976454	Linalool	Peak area per fresh weight
RIL_9	X	5	107224109	Linalool	Peak area per fresh weight
RIL_9	X	6	145966379	Linalool	Peak area per fresh weight
RIL_9	X	7	150111947	Linalool	Peak area per fresh weight
RIL_9	X	8	86954850	Linalool	Peak area per fresh weight
RIL_9	X	9	97253580	Linalool	Peak area per fresh weight
RIL_9	X	10	96783518	Linalool	Peak area per fresh weight
RIL_80	X	1	0	Linalool	Peak area per fresh weight
RIL_80	X	2	0	Linalool	Peak area per fresh weight
RIL_80	X	3	0	Linalool	Peak area per fresh weight
RIL_80	X	4	0	Linalool	Peak area per fresh weight
RIL_80	X	5	0	Linalool	Peak area per fresh weight
RIL_80	X	6	0	Linalool	Peak area per fresh weight
RIL_80	X	7	0	Linalool	Peak area per fresh weight
RIL_80	X	8	0	Linalool	Peak area per fresh weight
RIL_80	X	9	0	Linalool	Peak area per fresh weight
RIL_80	X	10	0	Linalool	Peak area per fresh weight
A_majus	X	1	0	Cinnamaldehyde	Peak area per fresh weight
A_majus	X	2	0	Cinnamaldehyde	Peak area per fresh weight
A_majus	X	3	0	Cinnamaldehyde	Peak area per fresh weight
A_majus	X	4	0	Cinnamaldehyde	Peak area per fresh weight
A_majus	X	5	0	Cinnamaldehyde	Peak area per fresh weight
A_majus	X	6	0	Cinnamaldehyde	Peak area per fresh weight
A_majus	X	7	0	Cinnamaldehyde	Peak area per fresh weight
A_majus	X	8	0	Cinnamaldehyde	Peak area per fresh weight
A_majus	X	9	0	Cinnamaldehyde	Peak area per fresh weight
A_majus	X	10	0	Cinnamaldehyde	Peak area per fresh weight
A_linkianum	X	1	0	Cinnamaldehyde	Peak area per fresh weight
A_linkianum	X	2	0	Cinnamaldehyde	Peak area per fresh weight
A_linkianum	X	3	0	Cinnamaldehyde	Peak area per fresh weight
A_linkianum	X	4	0	Cinnamaldehyde	Peak area per fresh weight
A_linkianum	X	5	0	Cinnamaldehyde	Peak area per fresh weight
A_linkianum	X	6	0	Cinnamaldehyde	Peak area per fresh weight
A_linkianum	X	7	0	Cinnamaldehyde	Peak area per fresh weight
A_linkianum	X	8	0	Cinnamaldehyde	Peak area per fresh weight
A_linkianum	X	9	0	Cinnamaldehyde	Peak area per fresh weight
A_linkianum	X	10	0	Cinnamaldehyde	Peak area per fresh weight
RIL_112	X	1	0	Cinnamaldehyde	Peak area per fresh weight
RIL_112	X	2	0	Cinnamaldehyde	Peak area per fresh weight
RIL_112	X	3	0	Cinnamaldehyde	Peak area per fresh weight
RIL_112	X	4	0	Cinnamaldehyde	Peak area per fresh weight
RIL_112	X	5	0	Cinnamaldehyde	Peak area per fresh weight
RIL_112	X	6	0	Cinnamaldehyde	Peak area per fresh weight
RIL_112	X	7	0	Cinnamaldehyde	Peak area per fresh weight
RIL_112	X	8	0	Cinnamaldehyde	Peak area per fresh weight
RIL_112	X	9	0	Cinnamaldehyde	Peak area per fresh weight
RIL_112	X	10	0	Cinnamaldehyde	Peak area per fresh weight
RIL_112	X	11	0	Cinnamaldehyde	Peak area per fresh weight
RIL_112	X	12	0	Cinnamaldehyde	Peak area per fresh weight
RIL_112	X	13	0	Cinnamaldehyde	Peak area per fresh weight
RIL_113	X	1	0	Cinnamaldehyde	Peak area per fresh weight
RIL_113	X	2	0	Cinnamaldehyde	Peak area per fresh weight
RIL_113	X	3	0	Cinnamaldehyde	Peak area per fresh weight
RIL_113	X	4	0	Cinnamaldehyde	Peak area per fresh weight
RIL_113	X	5	0	Cinnamaldehyde	Peak area per fresh weight
RIL_113	X	6	0	Cinnamaldehyde	Peak area per fresh weight
RIL_113	X	7	0	Cinnamaldehyde	Peak area per fresh weight
RIL_113	X	8	0	Cinnamaldehyde	Peak area per fresh weight
RIL_113	X	9	0	Cinnamaldehyde	Peak area per fresh weight
RIL_113	X	10	0	Cinnamaldehyde	Peak area per fresh weight
RIL_9	X	1	59736008	Cinnamaldehyde	Peak area per fresh weight
RIL_9	X	2	49760629	Cinnamaldehyde	Peak area per fresh weight
RIL_9	X	3	46407883	Cinnamaldehyde	Peak area per fresh weight
RIL_9	X	4	60464025	Cinnamaldehyde	Peak area per fresh weight
RIL_9	X	5	71715063	Cinnamaldehyde	Peak area per fresh weight
RIL_9	X	6	80223495	Cinnamaldehyde	Peak area per fresh weight
RIL_9	X	7	44713783	Cinnamaldehyde	Peak area per fresh weight
RIL_9	X	8	76504519	Cinnamaldehyde	Peak area per fresh weight
RIL_9	X	9	37114652	Cinnamaldehyde	Peak area per fresh weight
RIL_9	X	10	79877869	Cinnamaldehyde	Peak area per fresh weight
RIL_80	X	1	0	Cinnamaldehyde	Peak area per fresh weight
RIL_80	X	2	0	Cinnamaldehyde	Peak area per fresh weight
RIL_80	X	3	0	Cinnamaldehyde	Peak area per fresh weight
RIL_80	X	4	0	Cinnamaldehyde	Peak area per fresh weight
RIL_80	X	5	0	Cinnamaldehyde	Peak area per fresh weight
RIL_80	X	6	0	Cinnamaldehyde	Peak area per fresh weight
RIL_80	X	7	0	Cinnamaldehyde	Peak area per fresh weight
RIL_80	X	8	0	Cinnamaldehyde	Peak area per fresh weight
RIL_80	X	9	0	Cinnamaldehyde	Peak area per fresh weight
RIL_80	X	10	0	Cinnamaldehyde	Peak area per fresh weight
A_majus	X	1	0	Orcinol	Peak area per fresh weight
A_majus	X	2	0	Orcinol	Peak area per fresh weight
A_majus	X	3	0	Orcinol	Peak area per fresh weight
A_majus	X	4	0	Orcinol	Peak area per fresh weight
A_majus	X	5	0	Orcinol	Peak area per fresh weight
A_majus	X	6	0	Orcinol	Peak area per fresh weight
A_majus	X	7	0	Orcinol	Peak area per fresh weight
A_majus	X	8	0	Orcinol	Peak area per fresh weight
A_majus	X	9	0	Orcinol	Peak area per fresh weight
A_majus	X	10	0	Orcinol	Peak area per fresh weight
A_linkianum	X	1	0	Orcinol	Peak area per fresh weight
A_linkianum	X	2	0	Orcinol	Peak area per fresh weight
A_linkianum	X	3	0	Orcinol	Peak area per fresh weight
A_linkianum	X	4	0	Orcinol	Peak area per fresh weight
A_linkianum	X	5	0	Orcinol	Peak area per fresh weight
A_linkianum	X	6	0	Orcinol	Peak area per fresh weight
A_linkianum	X	7	0	Orcinol	Peak area per fresh weight
A_linkianum	X	8	0	Orcinol	Peak area per fresh weight
A_linkianum	X	9	0	Orcinol	Peak area per fresh weight
A_linkianum	X	10	0	Orcinol	Peak area per fresh weight
RIL_112	X	1	0	Orcinol	Peak area per fresh weight
RIL_112	X	2	0	Orcinol	Peak area per fresh weight
RIL_112	X	3	0	Orcinol	Peak area per fresh weight
RIL_112	X	4	0	Orcinol	Peak area per fresh weight
RIL_112	X	5	0	Orcinol	Peak area per fresh weight
RIL_112	X	6	0	Orcinol	Peak area per fresh weight
RIL_112	X	7	0	Orcinol	Peak area per fresh weight
RIL_112	X	8	0	Orcinol	Peak area per fresh weight
RIL_112	X	9	0	Orcinol	Peak area per fresh weight
RIL_112	X	10	0	Orcinol	Peak area per fresh weight
RIL_112	X	11	0	Orcinol	Peak area per fresh weight
RIL_112	X	12	0	Orcinol	Peak area per fresh weight
RIL_112	X	13	0	Orcinol	Peak area per fresh weight
RIL_113	X	1	0	Orcinol	Peak area per fresh weight
RIL_113	X	2	0	Orcinol	Peak area per fresh weight
RIL_113	X	3	0	Orcinol	Peak area per fresh weight
RIL_113	X	4	0	Orcinol	Peak area per fresh weight
RIL_113	X	5	0	Orcinol	Peak area per fresh weight
RIL_113	X	6	0	Orcinol	Peak area per fresh weight
RIL_113	X	7	0	Orcinol	Peak area per fresh weight
RIL_113	X	8	0	Orcinol	Peak area per fresh weight
RIL_113	X	9	0	Orcinol	Peak area per fresh weight
RIL_113	X	10	0	Orcinol	Peak area per fresh weight
RIL_9	X	1	0	Orcinol	Peak area per fresh weight
RIL_9	X	2	0	Orcinol	Peak area per fresh weight
RIL_9	X	3	0	Orcinol	Peak area per fresh weight
RIL_9	X	4	0	Orcinol	Peak area per fresh weight
RIL_9	X	5	0	Orcinol	Peak area per fresh weight
RIL_9	X	6	0	Orcinol	Peak area per fresh weight
RIL_9	X	7	0	Orcinol	Peak area per fresh weight
RIL_9	X	8	0	Orcinol	Peak area per fresh weight
RIL_9	X	9	0	Orcinol	Peak area per fresh weight
RIL_9	X	10	0	Orcinol	Peak area per fresh weight
RIL_80	X	1	47328827	Orcinol	Peak area per fresh weight
RIL_80	X	2	40920850	Orcinol	Peak area per fresh weight
RIL_80	X	3	54352966	Orcinol	Peak area per fresh weight
RIL_80	X	4	120040095	Orcinol	Peak area per fresh weight
RIL_80	X	5	71403157	Orcinol	Peak area per fresh weight
RIL_80	X	6	206529621	Orcinol	Peak area per fresh weight
RIL_80	X	7	365001526	Orcinol	Peak area per fresh weight
RIL_80	X	8	426368862	Orcinol	Peak area per fresh weight
RIL_80	X	9	8233138	Orcinol	Peak area per fresh weight
RIL_80	X	10	25174858	Orcinol	Peak area per fresh weight
A_majus	X	1	77974	St_m_benzoate	Peak area per fresh weight
A_majus	X	2	76567	St_m_benzoate	Peak area per fresh weight
A_majus	X	3	114838	St_m_benzoate	Peak area per fresh weight
A_majus	X	4	91065	St_m_benzoate	Peak area per fresh weight
A_majus	X	5	62980	St_m_benzoate	Peak area per fresh weight
A_majus	X	6	78049	St_m_benzoate	Peak area per fresh weight
A_majus	X	7	123798	St_m_benzoate	Peak area per fresh weight
A_majus	X	8	230629	St_m_benzoate	Peak area per fresh weight
A_majus	X	9	875266	St_m_benzoate	Peak area per fresh weight
A_majus	X	10	0	St_m_benzoate	Peak area per fresh weight
A_linkianum	X	1	0	St_m_benzoate	Peak area per fresh weight
A_linkianum	X	2	0	St_m_benzoate	Peak area per fresh weight
A_linkianum	X	3	0	St_m_benzoate	Peak area per fresh weight
A_linkianum	X	4	0	St_m_benzoate	Peak area per fresh weight
A_linkianum	X	5	0	St_m_benzoate	Peak area per fresh weight
A_linkianum	X	6	0	St_m_benzoate	Peak area per fresh weight
A_linkianum	X	7	0	St_m_benzoate	Peak area per fresh weight
A_linkianum	X	8	0	St_m_benzoate	Peak area per fresh weight
A_linkianum	X	9	0	St_m_benzoate	Peak area per fresh weight
A_linkianum	X	10	0	St_m_benzoate	Peak area per fresh weight
RIL_112	X	1	0	St_m_benzoate	Peak area per fresh weight
RIL_112	X	2	0	St_m_benzoate	Peak area per fresh weight
RIL_112	X	3	0	St_m_benzoate	Peak area per fresh weight
RIL_112	X	4	0	St_m_benzoate	Peak area per fresh weight
RIL_112	X	5	0	St_m_benzoate	Peak area per fresh weight
RIL_112	X	6	0	St_m_benzoate	Peak area per fresh weight
RIL_112	X	7	0	St_m_benzoate	Peak area per fresh weight
RIL_112	X	8	0	St_m_benzoate	Peak area per fresh weight
RIL_112	X	9	0	St_m_benzoate	Peak area per fresh weight
RIL_112	X	10	0	St_m_benzoate	Peak area per fresh weight
RIL_112	X	11	0	St_m_benzoate	Peak area per fresh weight
RIL_112	X	12	0	St_m_benzoate	Peak area per fresh weight
RIL_112	X	13	0	St_m_benzoate	Peak area per fresh weight
RIL_113	X	1	0	St_m_benzoate	Peak area per fresh weight
RIL_113	X	2	0	St_m_benzoate	Peak area per fresh weight
RIL_113	X	3	0	St_m_benzoate	Peak area per fresh weight
RIL_113	X	4	0	St_m_benzoate	Peak area per fresh weight
RIL_113	X	5	0	St_m_benzoate	Peak area per fresh weight
RIL_113	X	6	0	St_m_benzoate	Peak area per fresh weight
RIL_113	X	7	0	St_m_benzoate	Peak area per fresh weight
RIL_113	X	8	0	St_m_benzoate	Peak area per fresh weight
RIL_113	X	9	0	St_m_benzoate	Peak area per fresh weight
RIL_113	X	10	0	St_m_benzoate	Peak area per fresh weight
RIL_9	X	1	93830	St_m_benzoate	Peak area per fresh weight
RIL_9	X	2	39540	St_m_benzoate	Peak area per fresh weight
RIL_9	X	3	75844	St_m_benzoate	Peak area per fresh weight
RIL_9	X	4	125898	St_m_benzoate	Peak area per fresh weight
RIL_9	X	5	212473	St_m_benzoate	Peak area per fresh weight
RIL_9	X	6	117867	St_m_benzoate	Peak area per fresh weight
RIL_9	X	7	60953	St_m_benzoate	Peak area per fresh weight
RIL_9	X	8	287202	St_m_benzoate	Peak area per fresh weight
RIL_9	X	9	0	St_m_benzoate	Peak area per fresh weight
RIL_9	X	10	0	St_m_benzoate	Peak area per fresh weight
RIL_80	X	1	283573	St_m_benzoate	Peak area per fresh weight
RIL_80	X	2	252624	St_m_benzoate	Peak area per fresh weight
RIL_80	X	3	252598	St_m_benzoate	Peak area per fresh weight
RIL_80	X	4	137518	St_m_benzoate	Peak area per fresh weight
RIL_80	X	5	2370569	St_m_benzoate	Peak area per fresh weight
RIL_80	X	6	83461	St_m_benzoate	Peak area per fresh weight
RIL_80	X	7	100424	St_m_benzoate	Peak area per fresh weight
RIL_80	X	8	619836	St_m_benzoate	Peak area per fresh weight
RIL_80	X	9	260267	St_m_benzoate	Peak area per fresh weight
RIL_80	X	10	806199	St_m_benzoate	Peak area per fresh weight
A_majus	X	1	0	St_hexahydrofarnesyl	Peak area per fresh weight
A_majus	X	2	0	St_hexahydrofarnesyl	Peak area per fresh weight
A_majus	X	3	0	St_hexahydrofarnesyl	Peak area per fresh weight
A_majus	X	4	0	St_hexahydrofarnesyl	Peak area per fresh weight
A_majus	X	5	0	St_hexahydrofarnesyl	Peak area per fresh weight
A_majus	X	6	0	St_hexahydrofarnesyl	Peak area per fresh weight
A_majus	X	7	0	St_hexahydrofarnesyl	Peak area per fresh weight
A_majus	X	8	0	St_hexahydrofarnesyl	Peak area per fresh weight
A_majus	X	9	0	St_hexahydrofarnesyl	Peak area per fresh weight
A_majus	X	10	0	St_hexahydrofarnesyl	Peak area per fresh weight
A_linkianum	X	1	395470	St_hexahydrofarnesyl	Peak area per fresh weight
A_linkianum	X	2	599370	St_hexahydrofarnesyl	Peak area per fresh weight
A_linkianum	X	3	536455	St_hexahydrofarnesyl	Peak area per fresh weight
A_linkianum	X	4	203434	St_hexahydrofarnesyl	Peak area per fresh weight
A_linkianum	X	5	415277	St_hexahydrofarnesyl	Peak area per fresh weight
A_linkianum	X	6	189275	St_hexahydrofarnesyl	Peak area per fresh weight
A_linkianum	X	7	285424	St_hexahydrofarnesyl	Peak area per fresh weight
A_linkianum	X	8	242199	St_hexahydrofarnesyl	Peak area per fresh weight
A_linkianum	X	9	61504	St_hexahydrofarnesyl	Peak area per fresh weight
A_linkianum	X	10	0	St_hexahydrofarnesyl	Peak area per fresh weight
RIL_112	X	1	95859	St_hexahydrofarnesyl	Peak area per fresh weight
RIL_112	X	2	65584	St_hexahydrofarnesyl	Peak area per fresh weight
RIL_112	X	3	42731	St_hexahydrofarnesyl	Peak area per fresh weight
RIL_112	X	4	352409	St_hexahydrofarnesyl	Peak area per fresh weight
RIL_112	X	5	171411	St_hexahydrofarnesyl	Peak area per fresh weight
RIL_112	X	6	385303	St_hexahydrofarnesyl	Peak area per fresh weight
RIL_112	X	7	311359	St_hexahydrofarnesyl	Peak area per fresh weight
RIL_112	X	8	288012	St_hexahydrofarnesyl	Peak area per fresh weight
RIL_112	X	9	134014	St_hexahydrofarnesyl	Peak area per fresh weight
RIL_112	X	10	148279	St_hexahydrofarnesyl	Peak area per fresh weight
RIL_112	X	11	334803	St_hexahydrofarnesyl	Peak area per fresh weight
RIL_112	X	12	324932	St_hexahydrofarnesyl	Peak area per fresh weight
RIL_112	X	13	0	St_hexahydrofarnesyl	Peak area per fresh weight
RIL_113	X	1	341062	St_hexahydrofarnesyl	Peak area per fresh weight
RIL_113	X	2	199621	St_hexahydrofarnesyl	Peak area per fresh weight
RIL_113	X	3	162386	St_hexahydrofarnesyl	Peak area per fresh weight
RIL_113	X	4	186695	St_hexahydrofarnesyl	Peak area per fresh weight
RIL_113	X	5	76967	St_hexahydrofarnesyl	Peak area per fresh weight
RIL_113	X	6	55320	St_hexahydrofarnesyl	Peak area per fresh weight
RIL_113	X	7	54380	St_hexahydrofarnesyl	Peak area per fresh weight
RIL_113	X	8	54782	St_hexahydrofarnesyl	Peak area per fresh weight
RIL_113	X	9	33004	St_hexahydrofarnesyl	Peak area per fresh weight
RIL_113	X	10	141249	St_hexahydrofarnesyl	Peak area per fresh weight
RIL_9	X	1	266867	St_hexahydrofarnesyl	Peak area per fresh weight
RIL_9	X	2	253780	St_hexahydrofarnesyl	Peak area per fresh weight
RIL_9	X	3	116190	St_hexahydrofarnesyl	Peak area per fresh weight
RIL_9	X	4	193153	St_hexahydrofarnesyl	Peak area per fresh weight
RIL_9	X	5	60840	St_hexahydrofarnesyl	Peak area per fresh weight
RIL_9	X	6	72375	St_hexahydrofarnesyl	Peak area per fresh weight
RIL_9	X	7	395047	St_hexahydrofarnesyl	Peak area per fresh weight
RIL_9	X	8	171108	St_hexahydrofarnesyl	Peak area per fresh weight
RIL_9	X	9	35086	St_hexahydrofarnesyl	Peak area per fresh weight
RIL_9	X	10	61537	St_hexahydrofarnesyl	Peak area per fresh weight
RIL_80	X	1	0	St_hexahydrofarnesyl	Peak area per fresh weight
RIL_80	X	2	0	St_hexahydrofarnesyl	Peak area per fresh weight
RIL_80	X	3	0	St_hexahydrofarnesyl	Peak area per fresh weight
RIL_80	X	4	0	St_hexahydrofarnesyl	Peak area per fresh weight
RIL_80	X	5	0	St_hexahydrofarnesyl	Peak area per fresh weight
RIL_80	X	6	0	St_hexahydrofarnesyl	Peak area per fresh weight
RIL_80	X	7	0	St_hexahydrofarnesyl	Peak area per fresh weight
RIL_80	X	8	0	St_hexahydrofarnesyl	Peak area per fresh weight
RIL_80	X	9	0	St_hexahydrofarnesyl	Peak area per fresh weight
RIL_80	X	10	0	St_hexahydrofarnesyl	Peak area per fresh weight
A_majus	X	1	0	St_pinene	Peak area per fresh weight
A_majus	X	2	0	St_pinene	Peak area per fresh weight
A_majus	X	3	0	St_pinene	Peak area per fresh weight
A_majus	X	4	0	St_pinene	Peak area per fresh weight
A_majus	X	5	0	St_pinene	Peak area per fresh weight
A_majus	X	6	0	St_pinene	Peak area per fresh weight
A_majus	X	7	0	St_pinene	Peak area per fresh weight
A_majus	X	8	0	St_pinene	Peak area per fresh weight
A_majus	X	9	0	St_pinene	Peak area per fresh weight
A_majus	X	10	0	St_pinene	Peak area per fresh weight
A_linkianum	X	1	42886	St_pinene	Peak area per fresh weight
A_linkianum	X	2	20974	St_pinene	Peak area per fresh weight
A_linkianum	X	3	42104	St_pinene	Peak area per fresh weight
A_linkianum	X	4	40125	St_pinene	Peak area per fresh weight
A_linkianum	X	5	134613	St_pinene	Peak area per fresh weight
A_linkianum	X	6	396792	St_pinene	Peak area per fresh weight
A_linkianum	X	7	118378	St_pinene	Peak area per fresh weight
A_linkianum	X	8	77601	St_pinene	Peak area per fresh weight
A_linkianum	X	9	0	St_pinene	Peak area per fresh weight
A_linkianum	X	10	0	St_pinene	Peak area per fresh weight
RIL_112	X	1	0	St_pinene	Peak area per fresh weight
RIL_112	X	2	0	St_pinene	Peak area per fresh weight
RIL_112	X	3	0	St_pinene	Peak area per fresh weight
RIL_112	X	4	0	St_pinene	Peak area per fresh weight
RIL_112	X	5	0	St_pinene	Peak area per fresh weight
RIL_112	X	6	0	St_pinene	Peak area per fresh weight
RIL_112	X	7	0	St_pinene	Peak area per fresh weight
RIL_112	X	8	0	St_pinene	Peak area per fresh weight
RIL_112	X	9	0	St_pinene	Peak area per fresh weight
RIL_112	X	10	0	St_pinene	Peak area per fresh weight
RIL_112	X	11	0	St_pinene	Peak area per fresh weight
RIL_112	X	12	0	St_pinene	Peak area per fresh weight
RIL_112	X	13	0	St_pinene	Peak area per fresh weight
RIL_113	X	1	0	St_pinene	Peak area per fresh weight
RIL_113	X	2	0	St_pinene	Peak area per fresh weight
RIL_113	X	3	0	St_pinene	Peak area per fresh weight
RIL_113	X	4	0	St_pinene	Peak area per fresh weight
RIL_113	X	5	0	St_pinene	Peak area per fresh weight
RIL_113	X	6	0	St_pinene	Peak area per fresh weight
RIL_113	X	7	0	St_pinene	Peak area per fresh weight
RIL_113	X	8	0	St_pinene	Peak area per fresh weight
RIL_113	X	9	0	St_pinene	Peak area per fresh weight
RIL_113	X	10	0	St_pinene	Peak area per fresh weight
RIL_9	X	1	0	St_pinene	Peak area per fresh weight
RIL_9	X	2	0	St_pinene	Peak area per fresh weight
RIL_9	X	3	0	St_pinene	Peak area per fresh weight
RIL_9	X	4	0	St_pinene	Peak area per fresh weight
RIL_9	X	5	0	St_pinene	Peak area per fresh weight
RIL_9	X	6	0	St_pinene	Peak area per fresh weight
RIL_9	X	7	0	St_pinene	Peak area per fresh weight
RIL_9	X	8	0	St_pinene	Peak area per fresh weight
RIL_9	X	9	0	St_pinene	Peak area per fresh weight
RIL_9	X	10	0	St_pinene	Peak area per fresh weight
RIL_80	X	1	0	St_pinene	Peak area per fresh weight
RIL_80	X	2	0	St_pinene	Peak area per fresh weight
RIL_80	X	3	0	St_pinene	Peak area per fresh weight
RIL_80	X	4	0	St_pinene	Peak area per fresh weight
RIL_80	X	5	0	St_pinene	Peak area per fresh weight
RIL_80	X	6	0	St_pinene	Peak area per fresh weight
RIL_80	X	7	0	St_pinene	Peak area per fresh weight
RIL_80	X	8	0	St_pinene	Peak area per fresh weight
RIL_80	X	9	0	St_pinene	Peak area per fresh weight
RIL_80	X	10	0	St_pinene	Peak area per fresh weight
A_majus	X	1	0	St_acetophenone	Peak area per fresh weight
A_majus	X	2	0	St_acetophenone	Peak area per fresh weight
A_majus	X	3	0	St_acetophenone	Peak area per fresh weight
A_majus	X	4	0	St_acetophenone	Peak area per fresh weight
A_majus	X	5	0	St_acetophenone	Peak area per fresh weight
A_majus	X	6	0	St_acetophenone	Peak area per fresh weight
A_majus	X	7	0	St_acetophenone	Peak area per fresh weight
A_majus	X	8	0	St_acetophenone	Peak area per fresh weight
A_majus	X	9	0	St_acetophenone	Peak area per fresh weight
A_majus	X	10	0	St_acetophenone	Peak area per fresh weight
A_linkianum	X	1	0	St_acetophenone	Peak area per fresh weight
A_linkianum	X	2	0	St_acetophenone	Peak area per fresh weight
A_linkianum	X	3	0	St_acetophenone	Peak area per fresh weight
A_linkianum	X	4	0	St_acetophenone	Peak area per fresh weight
A_linkianum	X	5	0	St_acetophenone	Peak area per fresh weight
A_linkianum	X	6	0	St_acetophenone	Peak area per fresh weight
A_linkianum	X	7	0	St_acetophenone	Peak area per fresh weight
A_linkianum	X	8	0	St_acetophenone	Peak area per fresh weight
A_linkianum	X	9	0	St_acetophenone	Peak area per fresh weight
A_linkianum	X	10	0	St_acetophenone	Peak area per fresh weight
RIL_112	X	1	0	St_acetophenone	Peak area per fresh weight
RIL_112	X	2	0	St_acetophenone	Peak area per fresh weight
RIL_112	X	3	0	St_acetophenone	Peak area per fresh weight
RIL_112	X	4	0	St_acetophenone	Peak area per fresh weight
RIL_112	X	5	0	St_acetophenone	Peak area per fresh weight
RIL_112	X	6	0	St_acetophenone	Peak area per fresh weight
RIL_112	X	7	0	St_acetophenone	Peak area per fresh weight
RIL_112	X	8	0	St_acetophenone	Peak area per fresh weight
RIL_112	X	9	0	St_acetophenone	Peak area per fresh weight
RIL_112	X	10	0	St_acetophenone	Peak area per fresh weight
RIL_112	X	11	0	St_acetophenone	Peak area per fresh weight
RIL_112	X	12	0	St_acetophenone	Peak area per fresh weight
RIL_112	X	13	0	St_acetophenone	Peak area per fresh weight
RIL_113	X	1	366638	St_acetophenone	Peak area per fresh weight
RIL_113	X	2	247503	St_acetophenone	Peak area per fresh weight
RIL_113	X	3	409428	St_acetophenone	Peak area per fresh weight
RIL_113	X	4	350419	St_acetophenone	Peak area per fresh weight
RIL_113	X	5	675014	St_acetophenone	Peak area per fresh weight
RIL_113	X	6	877257	St_acetophenone	Peak area per fresh weight
RIL_113	X	7	544726	St_acetophenone	Peak area per fresh weight
RIL_113	X	8	425535	St_acetophenone	Peak area per fresh weight
RIL_113	X	9	505755	St_acetophenone	Peak area per fresh weight
RIL_113	X	10	227190	St_acetophenone	Peak area per fresh weight
RIL_9	X	1	0	St_acetophenone	Peak area per fresh weight
RIL_9	X	2	0	St_acetophenone	Peak area per fresh weight
RIL_9	X	3	0	St_acetophenone	Peak area per fresh weight
RIL_9	X	4	0	St_acetophenone	Peak area per fresh weight
RIL_9	X	5	0	St_acetophenone	Peak area per fresh weight
RIL_9	X	6	0	St_acetophenone	Peak area per fresh weight
RIL_9	X	7	0	St_acetophenone	Peak area per fresh weight
RIL_9	X	8	0	St_acetophenone	Peak area per fresh weight
RIL_9	X	9	0	St_acetophenone	Peak area per fresh weight
RIL_9	X	10	0	St_acetophenone	Peak area per fresh weight
RIL_80	X	1	160170	St_acetophenone	Peak area per fresh weight
RIL_80	X	2	300062	St_acetophenone	Peak area per fresh weight
RIL_80	X	3	55112	St_acetophenone	Peak area per fresh weight
RIL_80	X	4	566252	St_acetophenone	Peak area per fresh weight
RIL_80	X	5	518988	St_acetophenone	Peak area per fresh weight
RIL_80	X	6	293076	St_acetophenone	Peak area per fresh weight
RIL_80	X	7	1773085	St_acetophenone	Peak area per fresh weight
[truncated: 1,263 more rows]
